# Supplementary material for: From trash to treasure: detecting unexpected contamination in unmapped NGS data
Source: BMC Bioinformatics. 2019 Apr 18;20(Suppl 4):168. doi: 10.1186/s12859-019-2684-x (PMC6472186; doi:10.1186/s12859-019-2684-x)
Supplement: Supplementary file 1 — This Excel file includes several sheets containing all the details on the data used for the accuracy assessment and the comparison with other tools, and the obtained results. (XLSX 139 kb) [file 12859_2019_2684_MOESM1_ESM.xlsx]

## Sheet: Source_of_simulated_data_reads
Id	Description	Classification
NC_016630	Filifactor alocis ATCC 35896, complete genome	BACTERIA
NC_023035	Salinispira pacifica strain L21-RPul-D2, complete genome	BACTERIA
NC_016751	Marinitoga piezophila KA3, complete genome	BACTERIA
NC_014136	Leuconostoc kimchii IMSNU 11154, complete genome	BACTERIA
NC_010995	Cellvibrio japonicus Ueda107, complete genome	BACTERIA
NC_014654	Halanaerobium hydrogeniformans, complete genome	BACTERIA
NC_011365	Gluconacetobacter diazotrophicus PAl 5, complete genome	BACTERIA
NC_008825	Methylibium petroleiphilum PM1, complete genome	BACTERIA
NC_014962	Isosphaera pallida ATCC 43644, complete genome	BACTERIA
NC_007406	Nitrobacter winogradskyi Nb-255, complete genome	BACTERIA
NW_007361433	Colletotrichum graminicola M1.001 genomic scaffold supercont1.429, whole genome shotgun sequence	FUNGI
NW_012133357	Fibroporia radiculosa TFFH 294 genomic supercontigs, scaffold2644, whole genome shotgun sequence	FUNGI
NW_007361612	Colletotrichum graminicola M1.001 genomic scaffold supercont1.608, whole genome shotgun sequence	FUNGI
NW_007361319	Colletotrichum graminicola M1.001 genomic scaffold supercont1.315, whole genome shotgun sequence	FUNGI
NW_007361652	Colletotrichum graminicola M1.001 genomic scaffold supercont1.648, whole genome shotgun sequence	FUNGI
NW_011887513	Wickerhamomyces ciferrii WGS project CAIF00000000 data, strain NRRL Y-1031 F-60-10, contig 00227, whole genome shotgun sequence	FUNGI
MG461322	HIV	VIRUSES
MF459663	Dengue virus 2 isolate YNPE2, complete genome	VIRUSES
MH244513	West Nile virus strain 200.B/2013/Secovce/SVK, complete genome	VIRUSES
AB630364	Hepatitis GB virus B gene for polyprotein, complete cds, lab_host: Callithrix jacchus isolate Cj05-004, 229 weeks after virus inoculation	VIRUSES
KT382325	Tomato leaf curl Kumasi virus isolate GH-Ago-12 segment A, complete sequence	VIRUSES
KM607003	Enterobacteria phage RB59, complete genome	VIRUSES
KX229766	Murray Valley encephalitis virus isolate Canada/human/2011, complete genome	VIRUSES
LC369584	Zika virus ZIKV/Hu/Thai/KngSG/17-D5	VIRUSES
M15088	Influenza C virus (STRAIN C/ANN ARBOR/1/50) segment 7 nonstructural protein 2 and nonstructural protein	VIRUSES
NG_046910	Homo sapiens dihydrodiol dehydrogenase (DHDH), RefSeqGene on chromosome 19	HUMAN
NG_007099	Homo sapiens arachidonate 12-lipoxygenase, 12R type (ALOX12B), RefSeqGene on chromosome 17	HUMAN
NG_027687	Homo sapiens solute carrier family	HUMAN
NG_007267	Homo sapiens neutrophil cytosolic factor	HUMAN
NG_012858	Homo sapiens beta-ureidopropionase	HUMAN
NG_008277	Homo sapiens KIS	HUMAN
NG_053013	Homo sapiens NLR family pyrin domain containing	HUMAN
NG_011602	Homo sapiens insulin like growth factor	HUMAN
NG_046932	Homo sapiens Wnt family member 6 (WNT6), RefSeqGene on chromosome 2	HUMAN
NG_008995	Homo sapiens heat shock protein family B (small) member	HUMAN
NG_034054	Homo sapiens phosphatidylserine synthase	HUMAN
NG_012250	Homo sapiens aldehyde dehydrogenase	HUMAN
NG_021240	Homo sapiens interleukin	HUMAN
NG_046155	Homo sapiens WD repeat domain 27 (WDR27), RefSeqGene on chromosome 6	HUMAN
NG_051226	Homo sapiens basonuclin	HUMAN
NG_029500	Homo sapiens fatty acid binding protein 6 (FABP6), RefSeqGene on chromosome 5	HUMAN
NG_008659	Homo sapiens retinoschisin	HUMAN
NG_047158	Homo sapiens interleukin 17 receptor D (IL17RD), RefSeqGene on chromosome 3	HUMAN
NG_009905	Homo sapiens neuronal pentraxin	HUMAN
NG_022933	Homo sapiens DnaJ heat shock protein family (Hsp40) member C19 (DNAJC19), RefSeqGene on chromosome 3	HUMAN
NG_017071	Homo sapiens N(alpha)-acetyltransferase 25, NatB auxiliary subunit (NAA25), RefSeqGene on chromosome 12	HUMAN
NG_011469	Homo sapiens microsomal triglyceride transfer protein (MTTP), RefSeqGene on chromosome 4	HUMAN
NG_008373	Homo sapiens cytochrome P450 family	HUMAN
NG_009004	Homo sapiens potassium voltage-gated channel subfamily Q member	HUMAN
NG_012135	Homo sapiens T-box transcription factor T (TBXT), RefSeqGene on chromosome 6	HUMAN
NG_047137	Homo sapiens single-strand-selective monofunctional uracil-DNA glycosylase	HUMAN
NG_011691	Homo sapiens solute carrier family 45 member	HUMAN
NG_021349	Homo sapiens bromodomain and WD repeat domain containing	HUMAN
NG_053021	Homo sapiens developmental pluripotency associated 4 (DPPA4), RefSeqGene on chromosome 3	HUMAN
NG_007286	Homo sapiens melanophilin (MLPH), RefSeqGene (LRG_83) on chromosome 2	HUMAN
NG_030416	Homo sapiens RI	HUMAN
NG_008074	Homo sapiens SET binding factor	HUMAN
NG_008845	Homo sapiens frataxin (FXN), RefSeqGene on chromosome 9	HUMAN
NG_041788	Homo sapiens tripartite motif containing	HUMAN
NG_051831	Homo sapiens gamma-aminobutyric acid type A receptor bet	HUMAN
NG_051244	Homo sapiens tau tubulin kinase	HUMAN
NG_033740	Homo sapiens prolyl 3-hydroxylase	HUMAN
NG_011523	Homo sapiens TIR domain containing adaptor protein (TIRAP), RefSeqGene on chromosome 11	HUMAN
NG_033066	Homo sapiens C-C motif chemokine ligand 4 (CCL4), RefSeqGene on chromosome 17	HUMAN
NG_008094	Homo sapiens laminin subunit beta	HUMAN
NG_029822	Homo sapiens retinoic acid receptor gamma (RARG), RefSeqGene on chromosome 12	HUMAN
NG_008853	Homo sapiens integrin subunit alpha 6 (ITGA6), RefSeqGene on chromosome 2	HUMAN
NG_029876	Homo sapiens C-C motif chemokine ligand	HUMAN
NG_011775	Homo sapiens solute carrier family 14 member	HUMAN
NG_008017	Homo sapiens AU RNA binding methylglutaconyl-CoA hydratase (AUH), RefSeqGene (LRG_449) on chromosome 9	HUMAN
NG_028257	Homo sapiens interleukin 17 receptor A (IL17RA), RefSeqGene (LRG_355) on chromosome 22	HUMAN
NG_041768	Homo sapiens CD24 molecule (CD24), RefSeqGene on chromosome 6	HUMAN
NG_013006	Homo sapiens complement C3d receptor	HUMAN
NG_029449	Homo sapiens SIV	HUMAN
NG_052854	Homo sapiens gem nuclear organelle associated protein 5 (GEMIN5), RefSeqGene on chromosome 5	HUMAN
NG_042850	Homo sapiens TB	HUMAN
NG_029244	Homo sapiens Sp8 transcription factor (SP8), RefSeqGene on chromosome 7	HUMAN
NG_030353	Homo sapiens spalt like transcription factor	HUMAN
NG_016392	Homo sapiens MORC family CW-type zinc finger 4 (MORC4), RefSeqGene on chromosome X	HUMAN
NG_012419	Homo sapiens keratin 28 (KRT28), RefSeqGene on chromosome 17	HUMAN
NG_033970	Homo sapiens FAM20C, golgi associated secretory pathway kinase (FAM20C), RefSeqGene on chromosome 7	HUMAN
NG_016754	Homo sapiens calcium/calmodulin dependent serine protein kinase (CASK), RefSeqGene on chromosome X	HUMAN
NG_017045	Homo sapiens solute carrier family 5 member	HUMAN
NG_013210	Homo sapiens aspartate beta-hydroxylase (ASPH), RefSeqGene on chromosome 8	HUMAN
NG_028088	Homo sapiens G protein signaling modulator	HUMAN
NG_021356	Homo sapiens ataxin	HUMAN
NG_031876	Homo sapiens biliverdin reductase A (BLVRA), RefSeqGene on chromosome 7	HUMAN
NG_029524	Homo sapiens TNF superfamily member 13b (TNFSF13B), RefSeqGene on chromosome 13	HUMAN
NG_042863	Homo sapiens formin	HUMAN
NG_012523	Homo sapiens ribosomal protein L36a (RPL36A), RefSeqGene on chromosome X	HUMAN
NG_032048	Homo sapiens lysine acetyltransferase 6B (KAT6B), RefSeqGene on chromosome 10	HUMAN
NG_017067	Homo sapiens kinesin family member 21A (KIF21A), RefSeqGene on chromosome 12	HUMAN
NG_016975	Homo sapiens Cdc	HUMAN
NG_046920	Homo sapiens zona pellucida glycoprotein 4 (ZP4), RefSeqGene on chromosome 1	HUMAN
NG_012418	Homo sapiens keratin 27 (KRT27), RefSeqGene on chromosome 17	HUMAN
NG_012844	Homo sapiens MAGE family member	HUMAN
NG_031853	Homo sapiens erythrocyte membrane protein band 4	HUMAN
NG_027728	Homo sapiens interferon regulatory factor 4 (IRF4), RefSeqGene on chromosome 6	HUMAN
NG_046923	Homo sapiens zinc fingers and homeoboxes	HUMAN
NG_012247	Homo sapiens solute carrier family 25 member	HUMAN
NG_027818	Homo sapiens myeloid/lymphoid or mixed-lineage leukemia; translocated to, 10 (MLLT10), RefSeqGene on chromosome 10	HUMAN
NG_008919	Homo sapiens beta-1,4-galactosyltransferase	HUMAN
NG_050619	Homo sapiens fatty acid binding protein 7 (FABP7), RefSeqGene on chromosome 6	HUMAN
NG_012279	Homo sapiens histatin	HUMAN
NG_021248	Homo sapiens centrosomal protein 85 like (CEP85L), RefSeqGene on chromosome 6	HUMAN
NG_023430	Homo sapiens asporin (ASPN), RefSeqGene on chromosome 9	HUMAN
NG_051815	Homo sapiens cleavage and polyadenylation specific factor 7 (CPSF7), RefSeqGene on chromosome 11	HUMAN
NG_012839	Homo sapiens glutamate metabotropic receptor	HUMAN
NG_029600	Homo sapiens nuclear factor of activated T cells 5 (NFAT5), RefSeqGene on chromosome 16	HUMAN
NG_016253	Homo sapiens testis expressed 13A (TEX13A), RefSeqGene on chromosome X	HUMAN
NG_012041	Homo sapiens adenosine monophosphate deaminase	HUMAN
NG_016759	Homo sapiens kelch like family member	HUMAN
NG_016001	Homo sapiens F-box protein 7 (FBXO7), RefSeqGene on chromosome 22	HUMAN
NG_009013	Homo sapiens component of oligomeric golgi complex 8 (COG8), RefSeqGene on chromosome 16	HUMAN
NG_012974	Homo sapiens zinc finger DHHC-type containing 15 (ZDHHC15), RefSeqGene on chromosome X	HUMAN
NG_029487	Homo sapiens BC	HUMAN
NG_032815	Homo sapiens lin-28 homolog B (LIN28B), RefSeqGene on chromosome 6	HUMAN
NG_008871	Homo sapiens xanthine dehydrogenase (XDH), RefSeqGene on chromosome 2	HUMAN
NG_023289	Homo sapiens methyltransferase like 27 (METTL27), RefSeqGene on chromosome 7	HUMAN
NG_011644	Homo sapiens tribbles pseudokinase	HUMAN
NG_011700	Homo sapiens wolframin ER transmembrane glycoprotein (WFS1), RefSeqGene on chromosome 4	HUMAN
NG_021282	Homo sapiens family with sequence similarity 155 member B (FAM155B), RefSeqGene on chromosome X	HUMAN
NG_047130	Homo sapiens kinesin family member 21B (KIF21B), RefSeqGene on chromosome 1	HUMAN
NG_008874	Homo sapiens ATPase H+ transporting accessory protein	HUMAN
NG_028281	Homo sapiens solute carrier family 20 member	HUMAN
NG_011497	Homo sapiens phosphatidylinositol glycan anchor biosynthesis class U (PIGU), RefSeqGene on chromosome 20	HUMAN
NG_032170	Homo sapiens Smad nuclear interacting protein	HUMAN
NG_016550	Homo sapiens ATPase phospholipid transporting 11C (ATP11C), RefSeqGene on chromosome X	HUMAN
NG_029743	Homo sapiens parvin beta (PARVB), RefSeqGene on chromosome 22	HUMAN
NG_029479	Homo sapiens ankyrin repeat and BTB domain containing	HUMAN
NG_050622	Homo sapiens Rap guanine nucleotide exchange factor	HUMAN
NG_032947	Homo sapiens PO	HUMAN
NG_007092	Homo sapiens contactin associated protein-like	HUMAN
NG_046901	Homo sapiens NLR family pyrin domain containing 9 (NLRP9), RefSeqGene on chromosome 19	HUMAN
NG_029944	Homo sapiens ring finger protein 138 (RNF138), RefSeqGene on chromosome 18	HUMAN
NG_011906	Homo sapiens sodium voltage-gated channel alpha subunit	HUMAN
NG_012286	Homo sapiens keratin 20 (KRT20), RefSeqGene on chromosome 17	HUMAN
NG_046394	Homo sapiens carbamoyl-phosphate synthetase 2, aspartate transcarbamylase, and dihydroorotase (CAD), RefSeqGene on chromosome 2	HUMAN
NG_015963	Homo sapiens EGF like domain multiple 6 (EGFL6), RefSeqGene on chromosome X	HUMAN
NG_042267	Homo sapiens solute carrier family 5 member 7 (SLC5A7), RefSeqGene on chromosome 2	HUMAN
NG_046908	Homo sapiens Y	HUMAN
NG_028036	Homo sapiens protein tyrosine phosphatase, non-receptor type 14 (PTPN14), RefSeqGene on chromosome 1	HUMAN
NG_029246	Homo sapiens RAR related orphan receptor A (RORA), RefSeqGene on chromosome 15	HUMAN
NG_028987	Homo sapiens vezatin, adherens junctions transmembrane protein (VEZT), RefSeqGene on chromosome 12	HUMAN
NG_021375	Homo sapiens discs large MAGUK scaffold protein	HUMAN
NG_016775	Homo sapiens aladin WD repeat nucleoporin (AAAS), RefSeqGene on chromosome 12	HUMAN
NG_016367	Homo sapiens G protein-coupled receptor 1	HUMAN
NG_016616	Homo sapiens phosphorylase kinase catalytic subunit gamma	HUMAN
NG_011837	Homo sapiens THAP domain containing	HUMAN
NG_027961	Homo sapiens N-acetyltransferase 8 like (NAT8L), RefSeqGene on chromosome 4	HUMAN
NG_012173	Homo sapiens tRNA 5-methylaminomethyl-2-thiouridylate methyltransferase (TRMU), RefSeqGene on chromosome 22	HUMAN
NG_053151	Homo sapiens ankyrin repeat domain	HUMAN
NG_033995	Homo sapiens MLX interacting protein (MLXIP), RefSeqGene on chromosome 12	HUMAN
NG_029670	Homo sapiens VPS11, CORVET/HOPS core subunit (VPS11), RefSeqGene on chromosome 11	HUMAN
NG_031918	Homo sapiens cytochrome c oxidase assembly factor 5 (COA5), RefSeqGene on chromosome 2	HUMAN
NG_030466	Homo sapiens cadherin EGF LAG seven-pass G-type receptor	HUMAN
NG_015891	Homo sapiens thyroid stimulating hormone beta (TSHB), RefSeqGene on chromosome 1	HUMAN
NG_051926	Homo sapiens CD164 molecule (CD164), RefSeqGene on chromosome 6	HUMAN
NG_016290	Homo sapiens discoidin domain receptor tyrosine kinase	HUMAN
NG_047117	Homo sapiens connector enhancer of kinase suppressor of Ras	HUMAN
NG_016376	Homo sapiens chromosome X open reading frame 38 (CXorf38), RefSeqGene on chromosome X	HUMAN
NG_012139	Homo sapiens uncoupling protein	HUMAN
NG_030011	Homo sapiens integrin subunit beta	HUMAN
NG_030005	Homo sapiens transcription factor EC (TFEC), RefSeqGene on chromosome 7	HUMAN
NG_013347	Homo sapiens glutamate-ammonia ligase (GLUL), RefSeqGene on chromosome 1	HUMAN
NG_029693	Homo sapiens odorant binding protein 2A (OBP2A), RefSeqGene on chromosome 9	HUMAN
NG_016760	Homo sapiens EF-hand domain containing	HUMAN
NG_015848	Homo sapiens cleavage stimulation factor subunit	HUMAN
NG_045230	Homo sapiens N(alpha)-acetyltransferase 60, NatF catalytic subunit (NAA60), RefSeqGene on chromosome 16	HUMAN
NG_032120	Homo sapiens myomesin	HUMAN
NG_007884	Homo sapiens myosin heavy chain 7 (MYH7), RefSeqGene (LRG_384) on chromosome 14	HUMAN
NG_016715	Homo sapiens tubulin beta 2B class IIb (TUBB2B), RefSeqGene on chromosome 6	HUMAN
NG_008958	Homo sapiens minichromosome maintenance complex component 6 (MCM6), RefSeqGene on chromosome 2	HUMAN
NG_012688	Homo sapiens HAUS augmin like complex subunit 7 (HAUS7), RefSeqGene on chromosome X	HUMAN
NG_012574	Homo sapiens testis expressed	HUMAN
NG_016211	Homo sapiens alpha-methylacyl-CoA racemase (AMACR), RefSeqGene on chromosome 5	HUMAN
NG_007079	Homo sapiens laminin subunit gamma	HUMAN
NG_016702	Homo sapiens photoreceptor disc component (PRCD), RefSeqGene on chromosome 17	HUMAN
NG_016260	Homo sapiens lysine demethylase 6A (KDM6A), RefSeqGene (LRG_616) on chromosome X	HUMAN
NG_012219	Homo sapiens dynamin	HUMAN
NG_012217	Homo sapiens structural maintenance of chromosomes	HUMAN
NG_047125	Homo sapiens WD repeat domain 5 (WDR5), RefSeqGene on chromosome 9	HUMAN
NG_021300	Homo sapiens patched domain containing	HUMAN
NG_050661	Homo sapiens adhesion regulating molecule	HUMAN
NG_027725	Homo sapiens F-box protein	HUMAN
NG_011709	Homo sapiens leucine rich repeat kinase	HUMAN
NG_051107	Homo sapiens vacuole membrane protein	HUMAN
NG_029607	Homo sapiens heat shock transcription factor	HUMAN
NG_047164	Homo sapiens FERM domain containing 4A (FRMD4A), RefSeqGene on chromosome 10	HUMAN
NG_016406	Homo sapiens H2B histone family member W, testis specific (H2BFWT), RefSeqGene on chromosome X	HUMAN
NG_029868	Homo sapiens advanced glycosylation end-product specific receptor (AGER), RefSeqGene on chromosome 6	HUMAN
NG_047136	Homo sapiens calcineurin binding protein	HUMAN
NG_012298	Homo sapiens keratin	HUMAN
NG_046998	Homo sapiens proteasome subunit alpha 7 (PSMA7), RefSeqGene on chromosome 20	HUMAN
NG_008408	Homo sapiens tyrosyl-tRNA synthetase (YARS), RefSeqGene (LRG_273) on chromosome 1	HUMAN
NG_008202	Homo sapiens neurturin (NRTN), RefSeqGene on chromosome 19	HUMAN
NG_023544	Homo sapiens catenin delta	HUMAN
NG_012188	Homo sapiens AKT serine/threonine kinase	HUMAN
NG_052802	Homo sapiens NLR family pyrin domain containing 4 (NLRP4), RefSeqGene on chromosome 19	HUMAN
NG_007982	Homo sapiens cytochrome P450 family 19 subfamily A member	HUMAN
NG_054760	Homo sapiens Sa	HUMAN
NG_009029	Homo sapiens galactose-1-phosphate uridylyltransferase (GALT), RefSeqGene on chromosome 9	HUMAN
NG_021260	Homo sapiens NFKB activating protein (NKAP), RefSeqGene on chromosome X	HUMAN
NG_029528	Homo sapiens UPF3A, regulator of nonsense mediated mRNA decay (UPF3A), RefSeqGene on chromosome 13	HUMAN
NG_030038	Homo sapiens early B cell factor	HUMAN
NG_007404	Homo sapiens collagen type III alpha	HUMAN
NG_029169	Homo sapiens corticotropin releasing hormone receptor	HUMAN
NG_021181	Homo sapiens synaptonemal complex protein	HUMAN
NG_032887	Homo sapiens gamma-aminobutyric acid type A receptor gamm	HUMAN
NG_052015	Homo sapiens adenosine deaminase, RNA specific	HUMAN
NG_023259	Homo sapiens neuronal PAS domain protein	HUMAN
NG_011830	Homo sapiens CAP-Gly domain containing linker protein	HUMAN
NG_015870	Homo sapiens MAGE family member B4 (MAGEB4), RefSeqGene on chromosome X	HUMAN
NG_030418	Homo sapiens CTD small phosphatase	HUMAN
NG_011403	Homo sapiens coagulation factor VIII (F8), RefSeqGene on chromosome X	HUMAN
NG_021367	Homo sapiens S	HUMAN
NG_033789	Homo sapiens homeobox B	HUMAN
NG_007613	Homo sapiens syntaxin	HUMAN
NG_033985	Homo sapiens atlastin GTPase	HUMAN
NG_033958	Homo sapiens peptidyl arginine deiminase	HUMAN
NG_052904	Homo sapiens nucleoporin	HUMAN
NG_029192	Homo sapiens desmocollin	HUMAN
NG_033805	Homo sapiens clathrin heavy chain like	HUMAN
NG_029067	Homo sapiens fibroblast growth factor	HUMAN
NG_033067	Homo sapiens pseudouridylate synthase	HUMAN
NG_032125	Homo sapiens microRNA 184 (MIR184), RefSeqGene on chromosome 15	HUMAN
NG_009173	Homo sapiens glycophorin E (MNS blood group) (GYPE), RefSeqGene on chromosome 4	HUMAN
NG_032670	Homo sapiens free fatty acid receptor 4 (FFAR4), RefSeqGene on chromosome 10	HUMAN
NG_050644	Homo sapiens beta-1,3-galactosyltransferase	HUMAN
NG_029599	Homo sapiens siah	HUMAN
NG_029894	Homo sapiens kallikrein related peptidase 15 (KLK15), RefSeqGene on chromosome 19	HUMAN
NG_030322	Homo sapiens macrophage stimulating	HUMAN
NG_011610	Homo sapiens crystallin mu (CRYM), RefSeqGene on chromosome 16	HUMAN
NG_009081	Homo sapiens actinin alpha	HUMAN
NG_033865	Homo sapiens FAT atypical cadherin 4 (FAT4), RefSeqGene on chromosome 4	HUMAN
NG_008195	Homo sapiens lysozyme (LYZ), RefSeqGene (LRG_768) on chromosome 12	HUMAN
NG_007729	Homo sapiens fibroblast growth factor receptor	HUMAN
NG_030022	Homo sapiens migration and invasion inhibitory protein (MIIP), RefSeqGene on chromosome 1	HUMAN
NG_047168	Homo sapiens thrombospondin type	HUMAN
NG_029154	Homo sapiens interferon alpha	HUMAN
NG_028008	Homo sapiens tripartite motif containing 45 (TRIM45), RefSeqGene on chromosome 1	HUMAN
NG_012750	Homo sapiens 5-hydroxytryptamine receptor 3D (HTR3D), RefSeqGene on chromosome 3	HUMAN
NG_047126	Homo sapiens indolethylamine N-methyltransferase (INMT), RefSeqGene on chromosome 7	HUMAN
NG_029498	Homo sapiens ectonucleotide pyrophosphatase/phosphodiesterase	HUMAN
NG_012572	Homo sapiens nuclear RNA export factor	HUMAN
NG_011699	Homo sapiens sodium voltage-gated channel alpha subunit 4 (SCN4A), RefSeqGene on chromosome 17	HUMAN
NG_032150	Homo sapiens hematopoietic prostaglandin D synthase (HPGDS), RefSeqGene on chromosome 4	HUMAN
NG_009445	Homo sapiens ALK receptor tyrosine kinase (ALK), RefSeqGene (LRG_488) on chromosome 2	HUMAN
NG_017034	Homo sapiens WD repeat domain	HUMAN
NG_029430	Homo sapiens glutathione S-transferase alpha	HUMAN
NG_033913	Homo sapiens fibronectin leucine rich transmembrane protein	HUMAN
NG_009370	Homo sapiens glypican 5 (GPC5), RefSeqGene on chromosome 13	HUMAN
NG_009087	Homo sapiens prion protein (PRNP), RefSeqGene on chromosome 20	HUMAN
NG_029557	Homo sapiens caprin family member	HUMAN
NG_021250	Homo sapiens family with sequence similarity 208 member B (FAM208B), RefSeqGene on chromosome 10	HUMAN
NG_016265	Homo sapiens hephaestin (HEPH), RefSeqGene on chromosome X	HUMAN
NG_032933	Homo sapiens EI24, autophagy associated transmembrane protein (EI24), RefSeqGene on chromosome 11	HUMAN
NG_012302	Homo sapiens unc-119 lipid binding chaperone (UNC119), RefSeqGene (LRG_341) on chromosome 17	HUMAN
NG_012424	Homo sapiens keratin	HUMAN
NG_054636	Homo sapiens DExD/H-box helicase 60 (DDX60), RefSeqGene on chromosome 4	HUMAN
NG_016405	Homo sapiens G protein-coupled receptor 50 (GPR50), RefSeqGene on chromosome X	HUMAN
NG_008258	Homo sapiens solute carrier family 7 member 9 (SLC7A9), RefSeqGene on chromosome 19	HUMAN
NG_042044	Homo sapiens ALG14, UDP-N-acetylglucosaminyltransferase subunit (ALG14), RefSeqGene on chromosome 1	HUMAN
NG_029985	Homo sapiens A-kinase anchoring protein	HUMAN
NG_009631	Homo sapiens purine nucleoside phosphorylase (PNP), RefSeqGene (LRG_91) on chromosome 14	HUMAN
NG_050759	Homo sapiens protocadherin beta	HUMAN
NG_011764	Homo sapiens glycine receptor alpha	HUMAN
NG_030463	Homo sapiens torsin family	HUMAN
NG_028119	Homo sapiens abhydrolase domain containing	HUMAN
NG_016352	Homo sapiens cyclic nucleotide gated channel alpha	HUMAN
NG_033075	Homo sapiens axonemal dynein light chain domain containing	HUMAN
NG_008182	Homo sapiens hydroxysteroid 17-beta dehydrogenase 4 (HSD17B4), RefSeqGene on chromosome 5	HUMAN
NG_027822	Homo sapiens angiogenic factor with G-patch and FHA domains	HUMAN
NG_007568	Homo sapiens coagulation factor XII (F12), RefSeqGene (LRG_145) on chromosome 5	HUMAN
NG_032112	Homo sapiens thiamin pyrophosphokinase	HUMAN
NG_034062	Homo sapiens potassium voltage-gated channel subfamily H member 5 (KCNH5), RefSeqGene on chromosome 14	HUMAN
NG_012092	Homo sapiens insulin like	HUMAN
NG_029147	Homo sapiens nuclear factor of activated T cells	HUMAN
NG_051069	Homo sapiens spalt like transcription factor	HUMAN
NG_013324	Homo sapiens jade family PHD finger	HUMAN
NG_007395	Homo sapiens DNA ligase	HUMAN
NG_012025	Homo sapiens forkhead box	HUMAN
NG_034163	Homo sapiens LYR motif containing 7 (LYRM7), RefSeqGene on chromosome 5	HUMAN
NG_009275	Homo sapiens F-box and WD repeat domain containing	HUMAN
NG_008137	Homo sapiens homeobox D	HUMAN
NG_016932	Homo sapiens LIM domain containing preferred translocation partner in lipoma (LPP), RefSeqGene on chromosome 3	HUMAN
NG_021477	Homo sapiens glutamate decarboxylase	HUMAN
NG_029792	Homo sapiens citron rho-interacting serine/threonine kinase (CIT), RefSeqGene on chromosome 12	HUMAN
NG_032876	Homo sapiens major histocompatibility complex, class II, DQ alpha	HUMAN
NG_031992	Homo sapiens Wnt family member 5A (WNT5A), RefSeqGene on chromosome 3	HUMAN
NG_016279	Homo sapiens ficolin	HUMAN
NG_028251	Homo sapiens origin recognition complex subunit	HUMAN
NG_046982	Homo sapiens ficolin	HUMAN
NG_050683	Homo sapiens DExD-box helicase 50 (DDX50), RefSeqGene on chromosome 10	HUMAN
NG_034050	Homo sapiens fibroblast growth factor 16 (FGF16), RefSeqGene on chromosome X	HUMAN
NG_008098	Homo sapiens TNF receptor superfamily member 11a (TNFRSF11A), RefSeqGene (LRG_194) on chromosome 18	HUMAN
NG_011781	Homo sapiens solute carrier family 25 member	HUMAN
NG_042855	Homo sapiens ATPase phospholipid transporting 8	HUMAN
NG_015819	Homo sapiens relaxin family peptide receptor	HUMAN
NG_009115	Homo sapiens rhodopsin (RHO), RefSeqGene on chromosome 3	HUMAN
NG_007086	Homo sapiens arginase	HUMAN
NG_007876	Homo sapiens regulatory factor X associated protein (RFXAP), RefSeqGene (LRG_103) on chromosome 13	HUMAN
NG_013308	Homo sapiens splA/ryanodine receptor domain and SOCS box containing	HUMAN
NG_021357	Homo sapiens DD	HUMAN
NG_034083	Homo sapiens eukaryotic translation elongation factor	HUMAN
NG_021434	Homo sapiens lipase I (LIPI), RefSeqGene on chromosome 21	HUMAN
NG_029375	Homo sapiens BC	HUMAN
NG_028028	Homo sapiens mediator complex subunit 17 (MED17), RefSeqGene on chromosome 11	HUMAN
NG_028030	Homo sapiens PDZ domain containing 7 (PDZD7), RefSeqGene on chromosome 10	HUMAN
NG_047159	Homo sapiens non-SMC condensin II complex subunit	HUMAN
NG_050931	Homo sapiens tenascin R (TNR), RefSeqGene on chromosome 1	HUMAN
NG_032677	Homo sapiens GATA binding protein 6 (GATA6), RefSeqGene on chromosome 18	HUMAN
NG_027528	Homo sapiens transcription factor B1, mitochondrial (TFB1M), RefSeqGene on chromosome 6	HUMAN
NG_029683	Homo sapiens LIM homeobox 6 (LHX6), RefSeqGene on chromosome 9	HUMAN
NG_029769	Homo sapiens Rho associated coiled-coil containing protein kinase	HUMAN
NG_030035	Homo sapiens POU class	HUMAN
NG_032853	Homo sapiens junctional sarcoplasmic reticulum protein	HUMAN
NG_032692	Homo sapiens carcinoembryonic antigen related cell adhesion molecule 16 (CEACAM16), RefSeqGene on chromosome 19	HUMAN
NG_016014	Homo sapiens membrane spanning 4-domains	HUMAN
NG_042834	Homo sapiens transmembrane channel like	HUMAN
NG_032068	Homo sapiens dipeptidyl peptidase	HUMAN
NG_032937	Homo sapiens receptor-like tyrosine kinase (RYK), RefSeqGene on chromosome 3	HUMAN
NG_007120	Homo sapiens paired like homeodomain	HUMAN
NG_022935	Homo sapiens KRAB box domain containing 4 (KRBOX4), RefSeqGene on chromosome X	HUMAN
NG_012510	Homo sapiens centromere protein I (CENPI), RefSeqGene on chromosome X	HUMAN
NG_032962	Homo sapiens death domain containing	HUMAN
NG_046939	Homo sapiens RRAD and GEM like GTPase	HUMAN
NG_042284	Homo sapiens SMAD family member	HUMAN
NG_009938	Homo sapiens guanylate cyclase activator 1A (GUCA1A), RefSeqGene on chromosome 6	HUMAN
NG_012767	Homo sapiens succinate dehydrogenase complex subunit C (SDHC), RefSeqGene (LRG_317) on chromosome 1	HUMAN
NG_029005	Homo sapiens CASP8 and FADD like apoptosis regulator (CFLAR), RefSeqGene on chromosome 2	HUMAN
NG_008116	Homo sapiens retinaldehyde binding protein	HUMAN
NG_017195	Homo sapiens PAGE family member	HUMAN
NG_021173	Homo sapiens basic helix-loop-helix family member e	HUMAN
NG_008734	Homo sapiens TAR DNA binding protein (TARDBP), RefSeqGene (LRG_659) on chromosome 1	HUMAN
NG_054900	Homo sapiens tRNA methyltransferase	HUMAN
NG_009299	Homo sapiens myosin heavy chain	HUMAN
NG_028981	Homo sapiens UDP-GlcNAc:betaGal beta-1,3-N-acetylglucosaminyltransferase	HUMAN
NG_047176	Homo sapiens exocyst complex component 4 (EXOC4), RefSeqGene on chromosome 7	HUMAN
NG_015809	Homo sapiens ALX homeobox 4 (ALX4), RefSeqGene on chromosome 11	HUMAN
NG_013039	Homo sapiens pseudouridylate synthase	HUMAN
NG_029890	Homo sapiens inositol polyphosphate-4-phosphatase type I A (INPP4A), RefSeqGene on chromosome 2	HUMAN
NG_007398	Homo sapiens microtubule associated protein tau (MAPT), RefSeqGene on chromosome 17	HUMAN
NG_009759	Homo sapiens pre-mRNA processing factor	HUMAN
NG_051555	Homo sapiens hexokinase domain containing	HUMAN
NG_033112	Homo sapiens nischarin (NISCH), RefSeqGene on chromosome 3	HUMAN
NG_033153	Homo sapiens mitochondrial fission factor (MFF), RefSeqGene on chromosome 2	HUMAN
NG_009175	Homo sapiens guanylate cyclase 2F, retinal (GUCY2F), RefSeqGene on chromosome X	HUMAN
NG_012215	Homo sapiens Jrk helix-turn-helix protein (JRK), RefSeqGene on chromosome 8	HUMAN
NG_031862	Homo sapiens PR/SET domain 5 (PRDM5), RefSeqGene on chromosome 4	HUMAN
NG_053065	Homo sapiens Zic family member 5 (ZIC5), RefSeqGene on chromosome 13	HUMAN
NG_032136	Homo sapiens NOP56 ribonucleoprotein (NOP56), RefSeqGene on chromosome 20	HUMAN
NG_011501	Homo sapiens agouti related neuropeptide (AGRP), RefSeqGene on chromosome 16	HUMAN
NG_016126	Homo sapiens inositol polyphosphate-5-phosphatase E (INPP5E), RefSeqGene on chromosome 9	HUMAN
NG_008139	Homo sapiens potassium voltage-gated channel subfamily Q member 4 (KCNQ4), RefSeqGene on chromosome 1	HUMAN
NG_032004	Homo sapiens transmembrane and coiled-coil domains	HUMAN
NG_042829	Homo sapiens EGF domain specific O-linked N-acetylglucosamine transferase (EOGT), RefSeqGene on chromosome 3	HUMAN
NG_051580	Homo sapiens THADA, armadillo repeat containing (THADA), RefSeqGene on chromosome 2	HUMAN
NG_013020	Homo sapiens eosinophil peroxidase (EPX), RefSeqGene on chromosome 17	HUMAN
NG_032043	Homo sapiens enhancer of zeste	HUMAN
NG_009627	Homo sapiens elastase, neutrophil expressed (ELANE), RefSeqGene (LRG_57) on chromosome 19	HUMAN
NG_033027	Homo sapiens cytochrome c oxidase subunit 7B (COX7B), RefSeqGene on chromosome X	HUMAN
NG_016976	Homo sapiens SATB homeobox	HUMAN
NG_029589	Homo sapiens ATPase plasma membrane Ca2+ transporting 4 (ATP2B4), RefSeqGene on chromosome 1	HUMAN
NG_033833	Homo sapiens GDP-mannose pyrophosphorylase A (GMPPA), RefSeqGene on chromosome 2	HUMAN
NG_011611	Homo sapiens mutS homolog 5 (MSH5), RefSeqGene on chromosome 6	HUMAN
NG_013257	Homo sapiens protein phosphatase	HUMAN
NG_028284	Homo sapiens interphotoreceptor matrix proteoglycan	HUMAN
NG_032046	Homo sapiens cholinergic receptor muscarinic	HUMAN
NG_030333	Homo sapiens nuclear factor I C (NFIC), RefSeqGene on chromosome 19	HUMAN
NG_016277	Homo sapiens stromal interaction molecule	HUMAN
NG_032790	Homo sapiens phospholipase C beta 4 (PLCB4), RefSeqGene on chromosome 20	HUMAN
NG_012743	Homo sapiens ATPase H+ transporting V0 subunit	HUMAN
NG_047064	Homo sapiens neural EGFL like	HUMAN
NG_015847	Homo sapiens Cbp/p300 interacting transactivator with Glu/Asp rich carboxy-terminal domain	HUMAN
NG_011496	Homo sapiens hedgehog interacting protein (HHIP), RefSeqGene on chromosome 4	HUMAN
NG_021178	Homo sapiens ceramide kinase like (CERKL), RefSeqGene on chromosome 2	HUMAN
NG_009444	Homo sapiens malignant fibrous histiocytoma amplified sequence	HUMAN
NG_013092	Homo sapiens visual system homeobox	HUMAN
NG_008028	Homo sapiens cholinergic receptor nicotinic delta subunit (CHRND), RefSeqGene on chromosome 2	HUMAN
NG_047167	Homo sapiens lysine demethylase 3A (KDM3A), RefSeqGene on chromosome 2	HUMAN
NG_028161	Homo sapiens leukotriene C4 synthase (LTC4S), RefSeqGene on chromosome 5	HUMAN
NG_027959	Homo sapiens BCL tumor suppressor 7B (BCL7B), RefSeqGene on chromosome 7	HUMAN
NG_051960	Homo sapiens solute carrier family	HUMAN
NG_012552	Homo sapiens A-kinase anchoring protein 4 (AKAP4), RefSeqGene on chromosome X	HUMAN
NG_012259	Homo sapiens aldehyde dehydrogenase	HUMAN
NG_016209	Homo sapiens regulating synaptic membrane exocytosis	HUMAN
NG_028043	Homo sapiens kinesin family member 16B (KIF16B), RefSeqGene on chromosome 20	HUMAN
NG_012849	Homo sapiens phosphoinositide-3-kinase regulatory subunit	HUMAN
NG_042034	Homo sapiens WD repeat domain	HUMAN
NG_052610	Homo sapiens anoctamin 9 (ANO9), RefSeqGene on chromosome 11	HUMAN
NG_012297	Homo sapiens keratin 78 (KRT78), RefSeqGene on chromosome 12	HUMAN
NG_033264	Homo sapiens cAMP responsive element binding protein	HUMAN
NG_030462	Homo sapiens TAO kinase	HUMAN
NG_051286	Homo sapiens SP140 nuclear body protein (SP140), RefSeqGene on chromosome 2	HUMAN
NG_023429	Homo sapiens tubulin alpha 8 (TUBA8), RefSeqGene on chromosome 22	HUMAN
NG_032003	Homo sapiens ankyrin repeat domain	HUMAN
NG_013084	Homo sapiens SKI proto-oncogene (SKI), RefSeqGene on chromosome 1	HUMAN
NG_047179	Homo sapiens cysteine and serine rich nuclear protein	HUMAN
NG_013343	Homo sapiens endothelin receptor type A (EDNRA), RefSeqGene on chromosome 4	HUMAN
NG_008090	Homo sapiens 1-acylglycerol-3-phosphate O-acyltransferase	HUMAN
NG_016289	Homo sapiens neurotrophin 4 (NTF4), RefSeqGene on chromosome 19	HUMAN
NG_007962	Homo sapiens cytochrome P450 family 39 subfamily A member	HUMAN
NG_016419	Homo sapiens FERM and PDZ domain containing 4 (FRMPD4), RefSeqGene on chromosome X	HUMAN
NG_029847	Homo sapiens MIE	HUMAN
NG_046943	Homo sapiens collagen type V alpha	HUMAN
NG_007459	Homo sapiens protein tyrosine phosphatase, non-receptor type	HUMAN
NG_029931	Homo sapiens galanin like peptide (GALP), RefSeqGene on chromosome 19	HUMAN
NG_050671	Homo sapiens CDKN2A interacting protein (CDKN2AIP), RefSeqGene on chromosome 4	HUMAN
NG_051638	Homo sapiens BTB domain containing 16 (BTBD16), RefSeqGene on chromosome 10	HUMAN
NG_013015	Homo sapiens myosin heavy chain 8 (MYH8), RefSeqGene on chromosome 17	HUMAN
NG_011568	Homo sapiens hemojuvelin BMP co-receptor (HJV), RefSeqGene on chromosome 1	HUMAN
NG_007466	Homo sapiens phosphatase and tensin homolog (PTEN), RefSeqGene (LRG_311) on chromosome 10	HUMAN
NG_029855	Homo sapiens carbohydrate sulfotransferase	HUMAN
NG_012634	Homo sapiens LDL receptor related protein	HUMAN
NG_029478	Homo sapiens chondrolectin (CHODL), RefSeqGene on chromosome 21	HUMAN
NG_009086	Homo sapiens myosin VIIA (MYO7A), RefSeqGene on chromosome 11	HUMAN
NG_054635	Homo sapiens coiled-coil domain containing 198 (CCDC198), RefSeqGene on chromosome 14	HUMAN
NG_029629	Homo sapiens phosphodiesterase 4C (PDE4C), RefSeqGene on chromosome 19	HUMAN
NG_053179	Homo sapiens neuron navigator	HUMAN
NG_051290	Homo sapiens family with sequence similarity 136 member A (FAM136A), RefSeqGene on chromosome 2	HUMAN
NG_029601	Homo sapiens Pim	HUMAN
NG_029394	Homo sapiens ADAM metallopeptidase domain 28 (ADAM28), RefSeqGene on chromosome 8	HUMAN
NG_032162	Homo sapiens SWI/SNF related, matrix associated, actin dependent regulator of chromatin, subfamily a, member	HUMAN
NG_015851	Homo sapiens histone deacetylase 8 (HDAC8), RefSeqGene on chromosome X	HUMAN
NG_007280	Homo sapiens CD40 ligand (CD40LG), RefSeqGene (LRG_141) on chromosome X	HUMAN
NG_016005	Homo sapiens inter-alpha-trypsin inhibitor heavy chain	HUMAN
NG_033147	Homo sapiens transmembrane protein 99 (TMEM99), RefSeqGene on chromosome 17	HUMAN
NG_008725	Homo sapiens paraoxonase	HUMAN
NG_051566	Homo sapiens actin binding LIM protein family member	HUMAN
NG_053169	Homo sapiens engulfment and cell motility	HUMAN
NG_030339	Homo sapiens microtubule affinity regulating kinase	HUMAN
NG_050762	Homo sapiens keratin associated protein 1	HUMAN
NG_008970	Homo sapiens glial cells missing homolog	HUMAN
NG_011994	Homo sapiens phosphodiesterase 7B (PDE7B), RefSeqGene on chromosome 6	HUMAN
NG_029704	Homo sapiens protein tyrosine phosphatase, non-receptor type	HUMAN
NG_008933	Homo sapiens RPGR interacting protein	HUMAN
NG_013017	Homo sapiens phosphatidylinositol transfer protein alpha (PITPNA), RefSeqGene on chromosome 17	HUMAN
NG_007987	Homo sapiens cytochrome P450 family 4 subfamily F member	HUMAN
NG_032936	Homo sapiens matrix metallopeptidase	HUMAN
NG_029850	Homo sapiens heterogeneous nuclear ribonucleoprotein M (HNRNPM), RefSeqGene on chromosome 19	HUMAN
NG_023367	Homo sapiens platelet derived growth factor receptor beta (PDGFRB), RefSeqGene on chromosome 5	HUMAN
NG_011524	Homo sapiens T cell activation RhoGTPase activating protein (TAGAP), RefSeqGene on chromosome 6	HUMAN
NG_051563	Homo sapiens transducin like enhancer of split 6 (TLE6), RefSeqGene on chromosome 19	HUMAN
NG_029965	Homo sapiens AT-rich interaction domain 1A (ARID1A), RefSeqGene (LRG_875) on chromosome 1	HUMAN
NG_016797	Homo sapiens dynein light chain Tctex-type	HUMAN
NG_031908	Homo sapiens chondroitin sulfate synthase	HUMAN
NG_021316	Homo sapiens family with sequence similarity 120C (FAM120C), RefSeqGene on chromosome X	HUMAN
NG_021211	Homo sapiens calcium binding protein 4 (CABP4), RefSeqGene on chromosome 11	HUMAN
NG_033986	Homo sapiens ectonucleotide pyrophosphatase/phosphodiesterase 5 (putative) (ENPP5), RefSeqGene on chromosome 6	HUMAN
NG_021369	Homo sapiens family with sequence similarity 45 member B, pseudogene (FAM45BP), RefSeqGene on chromosome X	HUMAN
NG_052860	Homo sapiens adiponectin receptor	HUMAN
NG_029824	Homo sapiens zinc finger protein 124 (ZNF124), RefSeqGene on chromosome 1	HUMAN
NG_007123	Homo sapiens engrailed homeobox	HUMAN
NG_011639	Homo sapiens complement C4B (Chido blood group) (C4B), RefSeqGene (LRG_138) on chromosome 6	HUMAN
NG_009056	Homo sapiens NIPA magnesium transporter	HUMAN
NG_012809	Homo sapiens cysteinyl leukotriene receptor	HUMAN
NG_016359	Homo sapiens solute carrier family 19 member	HUMAN
NG_023441	Homo sapiens methionine sulfoxide reductase	HUMAN
NG_011753	Homo sapiens DIRAS family GTPase	HUMAN
NG_029909	Homo sapiens transcription factor Dp	HUMAN
NG_042823	Homo sapiens STEA	HUMAN
NG_007372	Homo sapiens integrin subunit beta 4 (ITGB4), RefSeqGene on chromosome 17	HUMAN
NG_021358	Homo sapiens actin related protein	HUMAN
NG_016252	Homo sapiens spindlin family member 2A (SPIN2A), RefSeqGene on chromosome X	HUMAN
NG_029030	Homo sapiens microtubule associated protein	HUMAN
NG_008691	Homo sapiens survival of motor neuron 1, telomeric (SMN1), RefSeqGene (LRG_676) on chromosome 5	HUMAN
NG_008989	Homo sapiens matrix metallopeptidase	HUMAN
NG_009065	Homo sapiens cytochrome b-245 beta chain (CYBB), RefSeqGene (LRG_53) on chromosome X	HUMAN
NG_033896	Homo sapiens tubulin beta 4A class IVa (TUBB4A), RefSeqGene on chromosome 19	HUMAN
NG_030328	Homo sapiens neuropilin	HUMAN
NG_012194	Homo sapiens cytochrome b5 reductase	HUMAN
NG_009014	Homo sapiens androgen receptor (AR), RefSeqGene on chromosome X	HUMAN
NG_041774	Homo sapiens tRNA methyltransferase 10A (TRMT10A), RefSeqGene on chromosome 4	HUMAN
NG_046926	Homo sapiens RAR related orphan receptor B (RORB), RefSeqGene on chromosome 9	HUMAN
NG_034055	Homo sapiens chromosome 15 open reading frame	HUMAN
NG_021325	Homo sapiens forkhead box	HUMAN
NG_032927	Homo sapiens dolichyl-phosphate mannosyltransferase subunit 2, regulatory (DPM2), RefSeqGene on chromosome 9	HUMAN
NG_031934	Homo sapiens atonal bHLH transcription factor 7 (ATOH7), RefSeqGene on chromosome 10	HUMAN
NG_012564	Homo sapiens MSL complex subunit	HUMAN
NG_009217	Homo sapiens cathepsin B (CTSB), RefSeqGene on chromosome 8	HUMAN
NG_008294	Homo sapiens signal transducer and activator of transcription	HUMAN
NG_012817	Homo sapiens dachshund family transcription factor	HUMAN
NG_052869	Homo sapiens PO	HUMAN
NG_012176	Homo sapiens reticulon 4 receptor (RTN4R), RefSeqGene on chromosome 22	HUMAN
NG_050678	Homo sapiens zinc finger matrin-type	HUMAN
NG_029838	Homo sapiens smoothelin (SMTN), RefSeqGene on chromosome 22	HUMAN
NG_021218	Homo sapiens PAS domain containing repressor	HUMAN
NG_007465	Homo sapiens CD55 molecule (Cromer blood group) (CD55), RefSeqGene (LRG_127) on chromosome 1	HUMAN
NG_050576	Homo sapiens solute carrier family 25 member	HUMAN
NG_046857	Homo sapiens transport and golgi organization	HUMAN
NG_012824	Homo sapiens ATP synthase mitochondrial	HUMAN
NG_053192	Homo sapiens DEAD-box helicase 59 (DDX59), RefSeqGene on chromosome 1	HUMAN
NG_042221	Homo sapiens major histocompatibility complex, class I-related (MR1), RefSeqGene on chromosome 1	HUMAN
NG_053142	Homo sapiens kelch repeat and BTB domain containing 7 (KBTBD7), RefSeqGene on chromosome 13	HUMAN
NG_029950	Homo sapiens tumor protein p	HUMAN
NG_051993	Homo sapiens TSR2, ribosome maturation factor (TSR2), RefSeqGene on chromosome X	HUMAN
NG_033981	Homo sapiens trophoblast glycoprotein (TPBG), RefSeqGene on chromosome 6	HUMAN
NG_009800	Homo sapiens myostatin (MSTN), RefSeqGene (LRG_200) on chromosome 2	HUMAN
NG_033117	Homo sapiens solute carrier family	HUMAN
NG_008194	Homo sapiens lipase A, lysosomal acid type (LIPA), RefSeqGene on chromosome 10	HUMAN
NG_012235	Homo sapiens membrane frizzled-related protein, C1q and tumor necrosis factor related protein 5 transcription unit (MFRP-C1QTNF5); and C1q and TNF related 5 (C1QTNF5); and membrane frizzled-related protein (MFRP), RefSeqGene on chromosome 11	HUMAN
NG_032121	Homo sapiens transcription factor	HUMAN
NG_011881	Homo sapiens RNA binding protein, fox	HUMAN
NG_034015	Homo sapiens von Willebrand factor A domain containing 3A (VWA3A), RefSeqGene on chromosome 16	HUMAN
NG_046965	Homo sapiens BRF2, RNA polymerase III transcription initiation factor subunit (BRF2), RefSeqGene on chromosome 8	HUMAN
NG_012011	Homo sapiens sarcospan (SSPN), RefSeqGene (LRG_209) on chromosome 12	HUMAN
NG_023246	Homo sapiens glycerate kinase (GLYCTK), RefSeqGene on chromosome 3	HUMAN
NG_047002	Homo sapiens ring finger protein 20 (RNF20), RefSeqGene on chromosome 9	HUMAN
NG_030377	Homo sapiens serine/threonine/tyrosine interacting protein (STYX), RefSeqGene on chromosome 14	HUMAN
NG_023204	Homo sapiens solute carrier family 6 member 20 (SLC6A20), RefSeqGene on chromosome 3	HUMAN
NG_029207	Homo sapiens mitochondrial ribosomal protein	HUMAN
NG_016782	Homo sapiens desmocollin	HUMAN
NG_017093	Homo sapiens mastermind like domain containing	HUMAN
NG_052803	Homo sapiens gamma-aminobutyric acid type A receptor pi subunit (GABRP), RefSeqGene on chromosome 5	HUMAN
NG_046899	Homo sapiens NLR family pyrin domain containing 10 (NLRP10), RefSeqGene on chromosome 11	HUMAN
NG_017044	Homo sapiens solute carrier family	HUMAN
NG_050645	Homo sapiens vanin	HUMAN
NG_027695	Homo sapiens transmembrane protein 127 (TMEM127), RefSeqGene (LRG_528) on chromosome 2	HUMAN
NG_021252	Homo sapiens serpin family A member 7 (SERPINA7), RefSeqGene on chromosome X	HUMAN
NG_030403	Homo sapiens RNA binding motif protein 5 (RBM5), RefSeqGene on chromosome 3	HUMAN
NG_008034	Homo sapiens COX10, heme A:farnesyltransferase cytochrome c oxidase assembly factor (COX10), RefSeqGene on chromosome 17	HUMAN
NG_012931	Homo sapiens ubiquitin C-terminal hydrolase	HUMAN
NG_033083	Homo sapiens leucine rich repeat containing 14 (LRRC14), RefSeqGene on chromosome 8	HUMAN
NG_028132	Homo sapiens sialic acid acetylesterase (SIAE), RefSeqGene on chromosome 11	HUMAN
NG_021467	Homo sapiens WWC family member	HUMAN
NG_029502	Homo sapiens growth arrest specific 7 (GAS7), RefSeqGene on chromosome 17	HUMAN
NG_008434	Homo sapiens GLI family zinc finger	HUMAN
NG_047075	Homo sapiens ATP binding cassette subfamily E member	HUMAN
NG_016752	Homo sapiens phosphodiesterase 6C (PDE6C), RefSeqGene on chromosome 10	HUMAN
NG_013268	Homo sapiens ubiquitin specific peptidase 26 (USP26), RefSeqGene on chromosome X	HUMAN
NG_033987	Homo sapiens small proline rich protein 2E (SPRR2E), RefSeqGene on chromosome 1	HUMAN
NG_027996	Homo sapiens granzyme A (GZMA), RefSeqGene on chromosome 5	HUMAN
NG_028128	Homo sapiens sulfotransferase family 1A member	HUMAN
NG_034155	Homo sapiens NECAP endocytosis associated	HUMAN
NG_029100	Homo sapiens exonuclease	HUMAN
NG_012192	Homo sapiens corneodesmosin (CDSN), RefSeqGene on chromosome 6	HUMAN
NG_029835	Homo sapiens nectin cell adhesion molecule	HUMAN
NG_008360	Homo sapiens lamin	HUMAN
NG_033050	Homo sapiens STON1-GTF2A1L readthrough (STON1-GTF2A1L), RefSeqGene on chromosome 2	HUMAN
NG_034248	Homo sapiens cleavage and polyadenylation factor I subunit	HUMAN
NG_034020	Homo sapiens myosin IIIB (MYO3B), RefSeqGene on chromosome 2	HUMAN
NG_008607	Homo sapiens S	HUMAN
NG_034076	Homo sapiens lines homolog	HUMAN
NG_029757	Homo sapiens oxidative stress induced growth inhibitor	HUMAN
NG_044999	Homo sapiens inositol polyphosphate-5-phosphatase F (INPP5F), RefSeqGene on chromosome 10	HUMAN
NG_042147	Homo sapiens ADAM metallopeptidase with thrombospondin type	HUMAN
NG_008625	Homo sapiens keratin 17 (KRT17), RefSeqGene on chromosome 17	HUMAN
NG_034150	Homo sapiens serpin family B member 7 (SERPINB7), RefSeqGene on chromosome 18	HUMAN
NG_007369	Homo sapiens HCL	HUMAN
NG_016228	Homo sapiens toll like receptor	HUMAN
NG_042172	Homo sapiens patatin like phospholipase domain containing 8 (PNPLA8), RefSeqGene on chromosome 7	HUMAN
NG_016249	Homo sapiens ubiquilin	HUMAN
NG_016742	Homo sapiens potassium voltage-gated channel subfamily J member	HUMAN
NG_009936	Homo sapiens POU class	HUMAN
NG_029190	Homo sapiens C-type lectin domain family 4 member M (CLEC4M), RefSeqGene on chromosome 19	HUMAN
NG_007467	Homo sapiens Raf	HUMAN
NG_012126	Homo sapiens STIL, centriolar assembly protein (STIL), RefSeqGene on chromosome 1	HUMAN
NG_023313	Homo sapiens sortilin related receptor	HUMAN
NG_021400	Homo sapiens glutamate receptor interacting protein	HUMAN
NG_012236	Homo sapiens zinc finger protein 469 (ZNF469), RefSeqGene on chromosome 16	HUMAN
NG_008334	Homo sapiens cytochrome P450 family 24 subfamily A member	HUMAN
NG_051337	Homo sapiens maestro heat like repeat family member 2A (MROH2A), RefSeqGene on chromosome 2	HUMAN
NG_055258	Homo sapiens chromosome 8 open reading frame 34 (C8orf34), RefSeqGene on chromosome 8	HUMAN
NG_021396	Homo sapiens EPH receptor	HUMAN
NG_016423	Homo sapiens dynein cytoplasmic	HUMAN
NG_029164	Homo sapiens Wnt family member 9B (WNT9B), RefSeqGene on chromosome 17	HUMAN
NG_012028	Homo sapiens frizzled class receptor 9 (FZD9), RefSeqGene on chromosome 7	HUMAN
NG_007495	Homo sapiens alpha 1,4-galactosyltransferase (P blood group) (A4GALT), RefSeqGene on chromosome 22	HUMAN
NG_012289	Homo sapiens keratin 33A (KRT33A), RefSeqGene on chromosome 17	HUMAN
NG_008996	Homo sapiens MET proto-oncogene, receptor tyrosine kinase (MET), RefSeqGene (LRG_662) on chromosome 7	HUMAN
NG_046979	Homo sapiens FAT atypical cadherin	HUMAN
NG_030323	Homo sapiens sialic acid binding Ig like lectin	HUMAN
NG_032073	Homo sapiens glucocorticoid induced	HUMAN
NG_033971	Homo sapiens CD109 molecule (CD109), RefSeqGene on chromosome 6	HUMAN
NG_050898	Homo sapiens tRNA methyltransferase 10C, mitochondrial RNase P subunit (TRMT10C), RefSeqGene on chromosome 3	HUMAN
NG_050917	Homo sapiens immunoglobulin superfamily member	HUMAN
NG_021160	Homo sapiens RANBP2-like and GRIP domain containing	HUMAN
NG_027550	Homo sapiens proteasome maturation protein (POMP), RefSeqGene on chromosome 13	HUMAN
NG_029517	Homo sapiens retinoid X receptor gamma (RXRG), RefSeqGene on chromosome 1	HUMAN
NG_013265	Homo sapiens synaptotagmin like 5 (SYTL5), RefSeqGene on chromosome X	HUMAN
NG_051332	Homo sapiens pyruvate dehyrogenase phosphatase catalytic subunit	HUMAN
NG_030048	Homo sapiens calcium voltage-gated channel auxiliary subunit beta	HUMAN
NG_032580	Homo sapiens kinesin family member	HUMAN
NG_029506	Homo sapiens mature T cell proliferation	HUMAN
NG_021363	Homo sapiens transient receptor potential cation channel subfamily M member 7 (TRPM7), RefSeqGene on chromosome 15	HUMAN
NG_046994	Homo sapiens FAT atypical cadherin	HUMAN
NG_007949	Homo sapiens peripheral myelin protein	HUMAN
NG_008157	Homo sapiens hydroxysteroid 17-beta dehydrogenase	HUMAN
NG_029149	Homo sapiens nectin cell adhesion molecule	HUMAN
NG_011701	Homo sapiens ring finger protein 135 (RNF135), RefSeqGene on chromosome 17	HUMAN
NG_032693	Homo sapiens diaphanous related formin	HUMAN
NG_053004	Homo sapiens SWI/SNF related, matrix associated, actin dependent regulator of chromatin, subfamily d, member	HUMAN
NG_028252	Homo sapiens origin recognition complex subunit 4 (ORC4), RefSeqGene on chromosome 2	HUMAN
NG_046968	Homo sapiens cadherin 9 (CDH9), RefSeqGene on chromosome 5	HUMAN
NG_031864	Homo sapiens interleukin 36 receptor antagonist (IL36RN), RefSeqGene (LRG_730) on chromosome 2	HUMAN
NG_029831	Homo sapiens cartilage acidic protein	HUMAN
NG_023345	Homo sapiens thyroid hormone receptor alpha (THRA), RefSeqGene on chromosome 17	HUMAN
NG_023444	Homo sapiens myosin heavy chain 6 (MYH6), RefSeqGene (LRG_389) on chromosome 14	HUMAN
NG_027758	Homo sapiens heat shock protein family B (small) member	HUMAN
NG_031932	Homo sapiens cyclin and CBS domain divalent metal cation transport mediator	HUMAN
NG_013217	Homo sapiens apoptosis inducing factor mitochondria associated	HUMAN
NG_032172	Homo sapiens serine/threonine kinase 4 (STK4), RefSeqGene (LRG_535) on chromosome 20	HUMAN
NG_008753	Homo sapiens PKHD1, fibrocystin/polyductin (PKHD1), RefSeqGene on chromosome 6	HUMAN
NG_013091	Homo sapiens B9 domain containing	HUMAN
NG_031915	Homo sapiens sperm antigen with calponin homology and coiled-coil domains	HUMAN
NG_011733	Homo sapiens semaphorin 7A (John Milton Hagen blood group) (SEMA7A), RefSeqGene (LRG_818) on chromosome 15	HUMAN
NG_016867	Homo sapiens secretoglobin family 3A member	HUMAN
NG_027894	Homo sapiens B cell CLL/lymphoma 11B (BCL11B), RefSeqGene on chromosome 14	HUMAN
NG_027757	Homo sapiens transforming growth factor beta receptor	HUMAN
NG_013211	Homo sapiens zinc finger homeobox	HUMAN
NG_009267	Homo sapiens ubiquitin conjugating enzyme	HUMAN
NG_013083	Homo sapiens nectin cell adhesion molecule	HUMAN
NG_046940	Homo sapiens diacylglycerol O-acyltransferase	HUMAN
NG_054904	Homo sapiens pleckstrin homology and RhoGEF domain containing	HUMAN
NG_050967	Homo sapiens exocyst complex component 6B (EXOC6B), RefSeqGene on chromosome 2	HUMAN
NG_021391	Homo sapiens EF-hand domain containing	HUMAN
NG_027692	Homo sapiens serpin family B member 6 (SERPINB6), RefSeqGene on chromosome 6	HUMAN
NG_027698	Homo sapiens U6 snRNA biogenesis phosphodiesterase	HUMAN
NG_008312	Homo sapiens receptor associated protein of the synapse (RAPSN), RefSeqGene on chromosome 11	HUMAN
NG_041789	Homo sapiens 3-hydroxyacyl-CoA dehydratase	HUMAN
NG_047087	Homo sapiens ZFP37 zinc finger protein (ZFP37), RefSeqGene on chromosome 9	HUMAN
NG_031867	Homo sapiens junctophilin	HUMAN
NG_029882	Homo sapiens cytohesin	HUMAN
NG_023337	Homo sapiens plakophilin	HUMAN
NG_029104	Homo sapiens IKAROS family zinc finger	HUMAN
NG_030050	Homo sapiens keratinocyte differentiation associated protein (KRTDAP), RefSeqGene on chromosome 19	HUMAN
NG_052997	Homo sapiens prostaglandin F receptor (PTGFR), RefSeqGene on chromosome 1	HUMAN
NG_008336	Homo sapiens cytochrome P450 family 4 subfamily F member	HUMAN
NG_030028	Homo sapiens mitochondrial antiviral signaling protein (MAVS), RefSeqGene on chromosome 20	HUMAN
NG_051614	Homo sapiens oncoprotein induced transcript	HUMAN
NG_015799	Homo sapiens phospholipase C epsilon	HUMAN
NG_029208	Homo sapiens endothelial differentiation related factor	HUMAN
NG_047106	Homo sapiens ubiquitination factor E4A (UBE4A), RefSeqGene on chromosome 11	HUMAN
NG_011472	Homo sapiens prolyl endopeptidase (PREP), RefSeqGene on chromosome 6	HUMAN
NG_050748	Homo sapiens solute carrier family 4 member	HUMAN
NG_007530	Homo sapiens SOS Ras/Rac guanine nucleotide exchange factor	HUMAN
NG_030319	Homo sapiens Fc fragment of IgG receptor Ib (FCGR1B), RefSeqGene on chromosome 1	HUMAN
NG_033967	Homo sapiens receptor accessory protein	HUMAN
NG_008225	Homo sapiens POU class	HUMAN
NG_033007	Homo sapiens alpha and gamma adaptin binding protein (AAGAB), RefSeqGene on chromosome 15	HUMAN
NG_008217	Homo sapiens serpin family I member	HUMAN
NG_033028	Homo sapiens forkhead box	HUMAN
NG_034158	Homo sapiens AT-hook DNA binding motif containing	HUMAN
NG_008106	Homo sapiens N-acetylglutamate synthase (NAGS), RefSeqGene on chromosome 17	HUMAN
NG_033169	Homo sapiens p	HUMAN
NG_029078	Homo sapiens catenin delta	HUMAN
NG_011819	Homo sapiens melanocortin	HUMAN
NG_034221	Homo sapiens peroxidasin (PXDN), RefSeqGene on chromosome 2	HUMAN
NG_028166	Homo sapiens aminoacyl tRNA synthetase complex interacting multifunctional protein	HUMAN
NG_015978	Homo sapiens fibroblast growth factor 20 (FGF20), RefSeqGene on chromosome 8	HUMAN
NG_008938	Homo sapiens cystathionine-beta-synthase (CBS), RefSeqGene (LRG_777) on chromosome 21	HUMAN
NG_028164	Homo sapiens tubulointerstitial nephritis antigen like	HUMAN
NG_046780	Homo sapiens post-GPI attachment to proteins	HUMAN
NG_021351	Homo sapiens 5'-nucleotidase domain containing	HUMAN
NG_016293	Homo sapiens vaccinia related kinase	HUMAN
NG_029012	Homo sapiens integrin subunit beta	HUMAN
NG_011814	Homo sapiens C-X-C motif chemokine receptor	HUMAN
NG_029810	Homo sapiens carbohydrate sulfotransferase	HUMAN
NG_021323	Homo sapiens BEN domain containing	HUMAN
NG_032941	Homo sapiens nudix hydrolase 18 (NUDT18), RefSeqGene on chromosome 8	HUMAN
NG_027747	Homo sapiens RNA polymerase II subunit A (POLR2A), RefSeqGene on chromosome 17	HUMAN
NG_012199	Homo sapiens ketohexokinase (KHK), RefSeqGene on chromosome 2	HUMAN
NG_046730	Homo sapiens signal induced proliferation associated	HUMAN
NG_047052	Homo sapiens G protein subunit beta	HUMAN
NG_029211	Homo sapiens ETS variant 7 (ETV7), RefSeqGene on chromosome 6	HUMAN
NG_007102	Homo sapiens gamma-aminobutyric acid type A receptor alph	HUMAN
NG_031869	Homo sapiens interleukin 17F (IL17F), RefSeqGene (LRG_356) on chromosome 6	HUMAN
NG_027677	Homo sapiens glycogenin	HUMAN
NG_012237	Homo sapiens golgin, RAB6 interacting (GORAB), RefSeqGene on chromosome 1	HUMAN
NG_050728	Homo sapiens U2AF homology motif kinase	HUMAN
NG_021355	Homo sapiens transcription factor Dp family member	HUMAN
NG_029321	Homo sapiens calcium binding protein	HUMAN
NG_017162	Homo sapiens replication timing regulatory factor	HUMAN
NG_021285	Homo sapiens gem nuclear organelle associated protein 8 (GEMIN8), RefSeqGene on chromosome X	HUMAN
NG_021274	Homo sapiens BCL6 corepressor like	HUMAN
NG_027824	Homo sapiens GTP binding protein 3, mitochondrial (GTPBP3), RefSeqGene on chromosome 19	HUMAN
NG_008000	Homo sapiens spalt like transcription factor 4 (SALL4), RefSeqGene (LRG_675) on chromosome 20	HUMAN
NG_052656	Homo sapiens chromosome 6 open reading frame 2	HUMAN
NG_008637	Homo sapiens peroxisomal biogenesis factor 19 (PEX19), RefSeqGene on chromosome 1	HUMAN
NG_016963	Homo sapiens SMAD family member 9 (SMAD9), RefSeqGene (LRG_703) on chromosome 13	HUMAN
NG_029040	Homo sapiens cell division cycle 25B (CDC25B), RefSeqGene on chromosome 20	HUMAN
NG_011441	Homo sapiens epidermal growth factor (EGF), RefSeqGene on chromosome 4	HUMAN
NG_029189	Homo sapiens cyclin	HUMAN
NG_011845	Homo sapiens aspartylglucosaminidase (AGA), RefSeqGene on chromosome 4	HUMAN
NG_032871	Homo sapiens solute carrier family 25 member 25 (SLC25A25), RefSeqGene on chromosome 9	HUMAN
NG_047197	Homo sapiens transient receptor potential cation channel subfamily M member	HUMAN
NG_029432	Homo sapiens oxysterol binding protein like 1A (OSBPL1A), RefSeqGene on chromosome 18	HUMAN
NG_028200	Homo sapiens sine oculis binding protein homolog (SOBP), RefSeqGene on chromosome 6	HUMAN
NG_021422	Homo sapiens spermatogenesis associated 16 (SPATA16), RefSeqGene on chromosome 3	HUMAN
NG_030373	Homo sapiens general transcription factor IIIC subunit	HUMAN
NG_029898	Homo sapiens neuronal cell adhesion molecule (NRCAM), RefSeqGene on chromosome 7	HUMAN
NG_029569	Homo sapiens SEC	HUMAN
NG_028012	Homo sapiens dedicator of cytokinesis	HUMAN
NG_008081	Homo sapiens LIM homeobox 4 (LHX4), RefSeqGene on chromosome 1	HUMAN
NG_054877	Homo sapiens seizure related 6 homolog like (SEZ6L), RefSeqGene on chromosome 22	HUMAN
NG_011672	Homo sapiens decorin (DCN), RefSeqGene on chromosome 12	HUMAN
NG_013341	Homo sapiens DCC netrin	HUMAN
NG_028158	Homo sapiens crystallin gamma B (CRYGB), RefSeqGene on chromosome 2	HUMAN
NG_021388	Homo sapiens zinc finger protein 280C (ZNF280C), RefSeqGene on chromosome X	HUMAN
NG_008472	Homo sapiens RPE65, retinoid isomerohydrolase (RPE65), RefSeqGene on chromosome 1	HUMAN
NG_008242	Homo sapiens HESX homeobox	HUMAN
NG_047132	Homo sapiens peroxisome proliferator-activated receptor gamma, coactivator-related	HUMAN
NG_050966	Homo sapiens synaptic vesicle glycoprotein 2A (SV2A), RefSeqGene on chromosome 1	HUMAN
NG_033952	Homo sapiens mitogen-activated protein kinase kinase 4 (MAP2K4), RefSeqGene on chromosome 17	HUMAN
NG_050956	Homo sapiens G protein-coupled receptor 55 (GPR55), RefSeqGene on chromosome 2	HUMAN
NG_011498	Homo sapiens interleukin	HUMAN
NG_033062	Homo sapiens otopetrin	HUMAN
NG_027807	Homo sapiens histocompatibility minor serpin domain containing (HMSD), RefSeqGene on chromosome 18	HUMAN
NG_012301	Homo sapiens small ubiquitin-like modifier 4 (SUMO4), RefSeqGene on chromosome 6	HUMAN
NG_011629	Homo sapiens transmembrane serine protease	HUMAN
NG_032893	Homo sapiens carboxypeptidase	HUMAN
NG_008138	Homo sapiens papillary renal cell carcinoma (translocation-associated) (PRCC), RefSeqGene on chromosome 1	HUMAN
NG_032856	Homo sapiens mitochondrial tRNA translation optimization	HUMAN
NG_009066	Homo sapiens Fc fragment of IgG receptor IIIa (FCGR3A), RefSeqGene (LRG_60) on chromosome 1	HUMAN
NG_007147	Homo sapiens solute carrier family 26 member	HUMAN
NG_007159	Homo sapiens chloride voltage-gated channel 5 (CLCN5), RefSeqGene on chromosome X	HUMAN
NG_054761	Homo sapiens collagen type XXII alpha	HUMAN
NG_028059	Homo sapiens nudix hydrolase 7 (NUDT7), RefSeqGene on chromosome 16	HUMAN
NG_042046	Homo sapiens asparaginyl-tRNA synthetase 2, mitochondrial (NARS2), RefSeqGene on chromosome 11	HUMAN
NG_016194	Homo sapiens GNAS complex locus (GNAS), RefSeqGene on chromosome 20	HUMAN
NG_016192	Homo sapiens forkhead box	HUMAN
NG_011606	Homo sapiens opsin 1, medium wave sensitive (OPN1MW), RefSeqGene on chromosome X	HUMAN
NG_008068	Homo sapiens cytochrome P450 family 4 subfamily F member 8 (CYP4F8), RefSeqGene on chromosome 19	HUMAN
NG_012821	Homo sapiens aprataxin (APTX), RefSeqGene on chromosome 9	HUMAN
NG_012182	Homo sapiens ubiquitin protein ligase	HUMAN
NG_013090	Homo sapiens BA	HUMAN
NG_029680	Homo sapiens heterogeneous nuclear ribonucleoprotein A2/	HUMAN
NG_031856	Homo sapiens paired related homeobox	HUMAN
NG_012053	Homo sapiens cholecystokinin A receptor (CCKAR), RefSeqGene on chromosome 4	HUMAN
NG_016270	Homo sapiens colony stimulating factor	HUMAN
NG_013042	Homo sapiens retinal degeneration	HUMAN
NG_046775	Homo sapiens diacylglycerol O-acyltransferase	HUMAN
NG_030394	Homo sapiens RNA binding motif protein 14 (RBM14), RefSeqGene on chromosome 11	HUMAN
NG_017155	Homo sapiens Dmx like	HUMAN
NG_051106	Homo sapiens envoplakin (EVPL), RefSeqGene on chromosome 17	HUMAN
NG_008644	Homo sapiens factor interacting with PAPOLA and CPS	HUMAN
NG_021339	Homo sapiens brain expressed X-linked 4 (BEX4), RefSeqGene on chromosome X	HUMAN
NG_016713	Homo sapiens ring finger protein 126 (RNF126), RefSeqGene on chromosome 19	HUMAN
NG_047074	Homo sapiens regulatory factor X4 (RFX4), RefSeqGene on chromosome 12	HUMAN
NG_012975	Homo sapiens storkhead box	HUMAN
NG_011785	Homo sapiens insulin like growth factor	HUMAN
NG_007874	Homo sapiens growth factor independent	HUMAN
NG_042822	Homo sapiens tRNA isopentenyltransferase	HUMAN
NG_032159	Homo sapiens CAS	HUMAN
NG_051189	Homo sapiens serine protease 57 (PRSS57), RefSeqGene on chromosome 19	HUMAN
NG_034261	Homo sapiens DNA primase subunit	HUMAN
NG_052858	Homo sapiens serpin family B member	HUMAN
NG_052791	Homo sapiens leucine rich repeat kinase	HUMAN
NG_029828	Homo sapiens carbohydrate sulfotransferase	HUMAN
NG_051929	Homo sapiens mucin 2, oligomeric mucus/gel-forming (MUC2), RefSeqGene on chromosome 11	HUMAN
NG_016437	Homo sapiens latent transforming growth factor beta binding protein	HUMAN
NG_012924	Homo sapiens lens intrinsic membrane protein	HUMAN
NG_051613	Homo sapiens GP	HUMAN
NG_034128	Homo sapiens guanylate cyclase	HUMAN
NG_008364	Homo sapiens keratin	HUMAN
NG_011531	Homo sapiens G elongation factor mitochondrial	HUMAN
NG_013275	Homo sapiens nucleosome assembly protein	HUMAN
NG_047056	Homo sapiens hyaluronan synthase	HUMAN
NG_042040	Homo sapiens calsequestrin	HUMAN
NG_052842	Homo sapiens pyruvate dehydrogenase phosphatase regulatory subunit (PDPR), RefSeqGene on chromosome 16	HUMAN
NG_008078	Homo sapiens sclerostin (SOST), RefSeqGene on chromosome 17	HUMAN
NG_029141	Homo sapiens interferon gamma inducible protein 16 (IFI16), RefSeqGene on chromosome 1	HUMAN
NG_016549	Homo sapiens hydroxysteroid 11-beta dehydrogenase	HUMAN
NG_050601	Homo sapiens zinc finger CCCH-type containing 14 (ZC3H14), RefSeqGene on chromosome 14	HUMAN
NG_052851	Homo sapiens PHD finger protein 24 (PHF24), RefSeqGene on chromosome 9	HUMAN
NG_033084	Homo sapiens nuclear receptor subfamily	HUMAN
NG_028169	Homo sapiens angiopoietin like	HUMAN
NG_009188	Homo sapiens phosphoglycerate dehydrogenase (PHGDH), RefSeqGene on chromosome 1	HUMAN
NG_023327	Homo sapiens ATPase sarcoplasmic/endoplasmic reticulum Ca2+ transporting	HUMAN
NG_029172	Homo sapiens perilipin	HUMAN
NG_041809	Homo sapiens arginyl-tRNA synthetase (RARS), RefSeqGene on chromosome 5	HUMAN
NG_009840	Homo sapiens RP1, axonemal microtubule associated (RP1), RefSeqGene on chromosome 8	HUMAN
NG_029171	Homo sapiens nardilysin convertase (NRDC), RefSeqGene on chromosome 1	HUMAN
NG_012080	Homo sapiens homeobox D4 (HOXD4), RefSeqGene on chromosome 2	HUMAN
NG_017198	Homo sapiens Rho guanine nucleotide exchange factor 28 (ARHGEF28), RefSeqGene on chromosome 5	HUMAN
NG_009556	Homo sapiens autoimmune regulator (AIRE), RefSeqGene (LRG_18) on chromosome 21	HUMAN
NG_007094	Homo sapiens phospholipase	HUMAN
NG_032984	Homo sapiens signal peptide peptidase like 2B (SPPL2B), RefSeqGene on chromosome 19	HUMAN
NG_047102	Homo sapiens synaptogyrin	HUMAN
NG_033934	Homo sapiens TRA	HUMAN
NG_008489	Homo sapiens solute carrier family 26 member 4 (SLC26A4), RefSeqGene on chromosome 7	HUMAN
NG_012121	Homo sapiens RB binding protein 8, endonuclease (RBBP8), RefSeqGene on chromosome 18	HUMAN
NG_029392	Homo sapiens thioredoxin reductase	HUMAN
NG_041775	Homo sapiens FEZ family zinc finger	HUMAN
NG_011643	Homo sapiens adhesion G protein-coupled receptor	HUMAN
NG_011901	Homo sapiens AR	HUMAN
NG_016808	Homo sapiens Cbl proto-oncogene (CBL), RefSeqGene (LRG_608) on chromosome 11	HUMAN
NG_008166	Homo sapiens HR, lysine demethylase and nuclear receptor corepressor (HR), RefSeqGene on chromosome 8	HUMAN
NG_009088	Homo sapiens interleukin	HUMAN
NG_009265	Homo sapiens telomerase reverse transcriptase (TERT), RefSeqGene (LRG_343) on chromosome 5	HUMAN
NG_029458	Homo sapiens CXADR, Ig-like cell adhesion molecule (CXADR), RefSeqGene on chromosome 21	HUMAN
NG_029856	Homo sapiens carbohydrate sulfotransferase 9 (CHST9), RefSeqGene on chromosome 18	HUMAN
NG_021141	Homo sapiens chromosome X open reading frame 65 (CXorf65), RefSeqGene on chromosome X	HUMAN
NG_012098	Homo sapiens KIT ligand (KITLG), RefSeqGene on chromosome 12	HUMAN
NG_054723	Homo sapiens nuclear pore complex interacting protein family member A5 (NPIPA5), RefSeqGene on chromosome 16	HUMAN
NG_015806	Homo sapiens mucolipin	HUMAN
NG_030440	Homo sapiens geminin, DNA replication inhibitor (GMNN), RefSeqGene on chromosome 6	HUMAN
NG_016286	Homo sapiens urocanate hydratase	HUMAN
NG_029038	Homo sapiens phosphodiesterase 4B (PDE4B), RefSeqGene on chromosome 1	HUMAN
NG_031923	Homo sapiens PH domain and leucine rich repeat protein phosphatase	HUMAN
NG_033785	Homo sapiens collagen type XXVI alpha	HUMAN
NG_051224	Homo sapiens homeodomain interacting protein kinase 4 (HIPK4), RefSeqGene on chromosome 19	HUMAN
NG_051180	Homo sapiens translocase of inner mitochondrial membrane 44 (TIMM44), RefSeqGene on chromosome 19	HUMAN
NG_008353	Homo sapiens keratin 85 (KRT85), RefSeqGene on chromosome 12	HUMAN
NG_033008	Homo sapiens otogelin like (OTOGL), RefSeqGene on chromosome 12	HUMAN
NG_012292	Homo sapiens keratin 35 (KRT35), RefSeqGene on chromosome 17	HUMAN
NG_051595	Homo sapiens tripartite motif containing 8 (TRIM8), RefSeqGene on chromosome 10	HUMAN
NG_029750	Homo sapiens ubiquitin associated and S	HUMAN
NG_029463	Homo sapiens MyoD family inhibitor domain containing (MDFIC), RefSeqGene on chromosome 7	HUMAN
NG_031964	Homo sapiens solute carrier organic anion transporter family member 2	HUMAN
NG_042194	Homo sapiens glutamate ionotropic receptor kainate type subunit 4 (GRIK4), RefSeqGene (LRG_1012) on chromosome 11	HUMAN
NG_016356	Homo sapiens zinc finger and AT-hook domain containing (ZFAT), RefSeqGene on chromosome 8	HUMAN
NG_033234	Homo sapiens ribosomal protein SA (RPSA), RefSeqGene on chromosome 3	HUMAN
NG_031909	Homo sapiens dpy-19 like	HUMAN
NG_007504	Homo sapiens sonic hedgehog (SHH), RefSeqGene on chromosome 7	HUMAN
NG_017150	Homo sapiens RAB40A like (RAB40AL), RefSeqGene on chromosome X	HUMAN
NG_011519	Homo sapiens ubiquilin	HUMAN
NG_029064	Homo sapiens asialoglycoprotein receptor	HUMAN
NG_041837	Homo sapiens TDP-glucose 4,6-dehydratase (TGDS), RefSeqGene on chromosome 13	HUMAN
NG_012207	Homo sapiens transmembrane serine protease 15 (TMPRSS15), RefSeqGene on chromosome 21	HUMAN
NG_029499	Homo sapiens endosulfine alpha (ENSA), RefSeqGene on chromosome 1	HUMAN
NG_011489	Homo sapiens semaphorin 3A (SEMA3A), RefSeqGene on chromosome 7	HUMAN
NG_021264	Homo sapiens zinc finger CCCH-type containing 12B (ZC3H12B), RefSeqGene on chromosome X	HUMAN
NG_011801	Homo sapiens carnitine palmitoyltransferase 1A (CPT1A), RefSeqGene on chromosome 11	HUMAN
NG_008462	Homo sapiens peroxisomal biogenesis factor 7 (PEX7), RefSeqGene on chromosome 6	HUMAN
NG_012414	Homo sapiens keratin 25 (KRT25), RefSeqGene on chromosome 17	HUMAN
NG_016168	Homo sapiens LDL receptor related protein 6 (LRP6), RefSeqGene on chromosome 12	HUMAN
NG_008270	Homo sapiens SEC	HUMAN
NG_011692	Homo sapiens complement C7 (C7), RefSeqGene (LRG_30) on chromosome 5	HUMAN
NG_015989	Homo sapiens C-C motif chemokine ligand 26 (CCL26), RefSeqGene on chromosome 7	HUMAN
NG_012449	Homo sapiens fibroblast growth factor receptor	HUMAN
NG_011593	Homo sapiens gasdermin E (GSDME), RefSeqGene on chromosome 7	HUMAN
NG_007940	Homo sapiens prostaglandin	HUMAN
NG_053170	Homo sapiens zinc finger protein 606 (ZNF606), RefSeqGene on chromosome 19	HUMAN
NG_032673	Homo sapiens solute carrier family 4 member 7 (SLC4A7), RefSeqGene on chromosome 3	HUMAN
NG_011588	Homo sapiens activation induced cytidine deaminase (AICDA), RefSeqGene (LRG_17) on chromosome 12	HUMAN
NG_007078	Homo sapiens electron transfer flavoprotein dehydrogenase (ETFDH), RefSeqGene on chromosome 4	HUMAN
NG_052799	Homo sapiens adhesion G protein-coupled receptor F4 (ADGRF4), RefSeqGene on chromosome 6	HUMAN
NG_008197	Homo sapiens midline	HUMAN
NG_041827	Homo sapiens potassium voltage-gated channel subfamily C member	HUMAN
NG_029833	Homo sapiens retinoic acid early transcript 1E (RAET1E), RefSeqGene on chromosome 6	HUMAN
NG_047047	Homo sapiens dynein axonemal heavy chain 9 (DNAH9), RefSeqGene on chromosome 17	HUMAN
NG_016221	Homo sapiens carbonic anhydrase	HUMAN
NG_029101	Homo sapiens gamma-aminobutyric acid type B receptor subunit	HUMAN
NG_009934	Homo sapiens myosin VI (MYO6), RefSeqGene on chromosome 6	HUMAN
NG_046902	Homo sapiens tetraspanin 5 (TSPAN5), RefSeqGene on chromosome 4	HUMAN
NG_012427	Homo sapiens keratin	HUMAN
NG_012571	Homo sapiens sarcoma antigen	HUMAN
NG_011734	Homo sapiens translocase of inner mitochondrial membrane 8A (TIMM8A), RefSeqGene on chromosome X	HUMAN
NG_012489	Homo sapiens cystinosin, lysosomal cystine transporter (CTNS), RefSeqGene on chromosome 17	HUMAN
NG_034192	Homo sapiens diacylglycerol O-acyltransferase	HUMAN
NG_034136	Homo sapiens solute carrier family 38 member 8 (SLC38A8), RefSeqGene on chromosome 16	HUMAN
NG_029431	Homo sapiens Rac family small GTPase	HUMAN
NG_027973	Homo sapiens TNF receptor associated factor	HUMAN
NG_013044	Homo sapiens folliculogenesis specific bHLH transcription factor (FIGLA), RefSeqGene on chromosome 2	HUMAN
NG_046732	Homo sapiens blood vessel epicardial substance (BVES), RefSeqGene on chromosome 6	HUMAN
NG_033964	Homo sapiens protein tyrosine phosphatase, receptor type S (PTPRS), RefSeqGene on chromosome 19	HUMAN
NG_030019	Homo sapiens EF-hand calcium binding domain 6 (EFCAB6), RefSeqGene on chromosome 22	HUMAN
NG_013258	Homo sapiens ring finger protein, LIM domain interacting (RLIM), RefSeqGene on chromosome X	HUMAN
NG_050912	Homo sapiens pecanex homolog	HUMAN
NG_009102	Homo sapiens phosphodiesterase 6A (PDE6A), RefSeqGene on chromosome 5	HUMAN
NG_007526	Homo sapiens proline-serine-threonine phosphatase interacting protein	HUMAN
NG_016329	Homo sapiens SRSF protein kinase	HUMAN
NG_007370	Homo sapiens signal transducer and activator of transcription	HUMAN
NG_030033	Homo sapiens phosphodiesterase 3A (PDE3A), RefSeqGene on chromosome 12	HUMAN
NG_031969	Homo sapiens serine protease 56 (PRSS56), RefSeqGene on chromosome 2	HUMAN
NG_030344	Homo sapiens early B cell factor	HUMAN
NG_021257	Homo sapiens glycogenin	HUMAN
NG_054714	Homo sapiens GAS8 antisense RNA	HUMAN
NG_009209	Homo sapiens phosphomannomutase	HUMAN
NG_029859	Homo sapiens LIM domain and actin binding	HUMAN
NG_008030	Homo sapiens collagen type V alpha	HUMAN
NG_053077	Homo sapiens RAS guanyl releasing protein	HUMAN
NG_028074	Homo sapiens ras related dexamethasone induced	HUMAN
NG_008879	Homo sapiens FtsJ RNA methyltransferase homolog	HUMAN
NG_011433	Homo sapiens actin gamma	HUMAN
NG_013031	Homo sapiens retina and anterior neural fold homeobox (RAX), RefSeqGene on chromosome 18	HUMAN
NG_011724	Homo sapiens nephrocystin 4 (NPHP4), RefSeqGene on chromosome 1	HUMAN
NG_007491	Homo sapiens forkhead box	HUMAN
NG_012137	Homo sapiens thiopurine S-methyltransferase (TPMT), RefSeqGene on chromosome 6	HUMAN
NG_007983	Homo sapiens cytochrome P450 family	HUMAN
NG_052872	Homo sapiens unc-	HUMAN
NG_007403	Homo sapiens interleukin	HUMAN
NG_033900	Homo sapiens phosphofurin acidic cluster sorting protein	HUMAN
NG_042833	Homo sapiens microtubule associated monooxygenase, calponin and LIM domain containing	HUMAN
NG_033004	Homo sapiens WD repeat domain 45 (WDR45), RefSeqGene on chromosome X	HUMAN
NG_029054	Homo sapiens tetratricopeptide repeat domain	HUMAN
NG_029916	Homo sapiens APOBE	HUMAN
NG_023311	Homo sapiens pancreatic lipase (PNLIP), RefSeqGene on chromosome 10	HUMAN
NG_008916	Homo sapiens potassium voltage-gated channel subfamily H member	HUMAN
NG_009377	Homo sapiens glutamate ionotropic receptor AMPA type subunit	HUMAN
NG_017135	Homo sapiens prickle planar cell polarity protein	HUMAN
NG_012238	Homo sapiens phosphatidylinositol glycan anchor biosynthesis class M (PIGM), RefSeqGene on chromosome 1	HUMAN
NG_012179	Homo sapiens Wnt family member 10A (WNT10A), RefSeqGene on chromosome 2	HUMAN
NG_053009	Homo sapiens N-acetylneuraminate pyruvate lyase (NPL), RefSeqGene on chromosome 1	HUMAN
NG_011589	Homo sapiens collagen type XI alpha	HUMAN
NG_008447	Homo sapiens peroxisomal biogenesis factor	HUMAN
NG_031952	Homo sapiens alanyl-tRNA synthetase 2, mitochondrial (AARS2), RefSeqGene on chromosome 6	HUMAN
NG_021334	Homo sapiens zinc finger and BTB domain containing	HUMAN
NG_012640	Homo sapiens adrenoceptor alpha 2C (ADRA2C), RefSeqGene on chromosome 4	HUMAN
NG_029857	Homo sapiens carbohydrate sulfotransferase 8 (CHST8), RefSeqGene on chromosome 19	HUMAN
NG_054748	Homo sapiens alpha kinase	HUMAN
NG_016266	Homo sapiens connector enhancer of kinase suppressor of Ras	HUMAN
NG_029766	Homo sapiens kinesin family member 13A (KIF13A), RefSeqGene on chromosome 6	HUMAN
NG_008145	Homo sapiens ATPase H+ transporting V0 subunit a4 (ATP6V0A4), RefSeqGene on chromosome 7	HUMAN
NG_053008	Homo sapiens dynein cytoplasmic	HUMAN
NG_032781	Homo sapiens SPARC related modular calcium binding	HUMAN
NG_016341	Homo sapiens cyclin dependent kinase inhibitor 1B (CDKN1B), RefSeqGene on chromosome 12	HUMAN
NG_028245	Homo sapiens WD repeat containing antisense to TP	HUMAN
NG_033097	Homo sapiens ubiquitin specific peptidase 20 (USP20), RefSeqGene on chromosome 9	HUMAN
NG_011832	Homo sapiens leucine rich glioma inactivated	HUMAN
NG_013259	Homo sapiens replication protein A4 (RPA4), RefSeqGene on chromosome X	HUMAN
NG_028256	Homo sapiens mitogen-activated protein kinase kinase	HUMAN
NG_029922	Homo sapiens major histocompatibility complex, class II, DQ beta	HUMAN
NG_023303	Homo sapiens deoxycytidine kinase (DCK), RefSeqGene on chromosome 4	HUMAN
NG_047202	Homo sapiens cell division cycle associated 7 (CDCA7), RefSeqGene on chromosome 2	HUMAN
NG_012253	Homo sapiens aldehyde dehydrogenase	HUMAN
NG_012293	Homo sapiens keratin 36 (KRT36), RefSeqGene on chromosome 17	HUMAN
NG_030027	Homo sapiens AT-rich interaction domain 5B (ARID5B), RefSeqGene on chromosome 10	HUMAN
NG_050652	Homo sapiens neuroepithelial cell transforming	HUMAN
NG_021287	Homo sapiens component of oligomeric golgi complex 7 (COG7), RefSeqGene on chromosome 16	HUMAN
NG_033091	Homo sapiens phosphoinositide-3-kinase regulatory subunit 6 (PIK3R6), RefSeqGene on chromosome 17	HUMAN
NG_051961	Homo sapiens zinc finger protein 8	HUMAN
NG_008386	Homo sapiens cytochrome P450 family	HUMAN
NG_029052	Homo sapiens 5-hydroxytryptamine receptor 4 (HTR4), RefSeqGene on chromosome 5	HUMAN
NG_007995	Homo sapiens lysosomal associated membrane protein	HUMAN
NG_032891	Homo sapiens carbohydrate sulfotransferase 15 (CHST15), RefSeqGene on chromosome 10	HUMAN
NG_021402	Homo sapiens dual specificity phosphatase 16 (DUSP16), RefSeqGene on chromosome 12	HUMAN
NG_023244	Homo sapiens forkhead box	HUMAN
NG_016393	Homo sapiens ESX homeobox	HUMAN
NG_012551	Homo sapiens myotubularin related protein	HUMAN
NG_042836	Homo sapiens zinc finger CCHC-type containing	HUMAN
NG_021284	Homo sapiens TB	HUMAN
NG_029783	Homo sapiens long intergenic non-protein coding RNA 1546 (LINC01546), RefSeqGene on chromosome X	HUMAN
NG_012039	Homo sapiens ALX homeobox	HUMAN
NG_023287	Homo sapiens tripartite motif containing	HUMAN
NG_033911	Homo sapiens TATA-box binding protein associated factor	HUMAN
NG_011827	Homo sapiens steroidogenic acute regulatory protein (STAR), RefSeqGene on chromosome 8	HUMAN
NG_023369	Homo sapiens C-C motif chemokine ligand	HUMAN
NG_012840	Homo sapiens heparan sulfate 6-O-sulfotransferase	HUMAN
NG_029737	Homo sapiens seizure related 6 homolog like	HUMAN
NG_034209	Homo sapiens high mobility group box	HUMAN
NG_054882	Homo sapiens zinc finger protein 419 (ZNF419), RefSeqGene on chromosome 19	HUMAN
NG_013012	Homo sapiens insulin degrading enzyme (IDE), RefSeqGene on chromosome 10	HUMAN
NG_028079	Homo sapiens cilia and flagella associated protein 57 (CFAP57), RefSeqGene on chromosome 1	HUMAN
NG_012412	Homo sapiens keratin 40 (KRT40), RefSeqGene on chromosome 17	HUMAN
NG_009799	Homo sapiens platelet activating factor acetylhydrolase 1b regulatory subunit	HUMAN
NG_052962	Homo sapiens trio Rho guanine nucleotide exchange factor (TRIO), RefSeqGene on chromosome 5	HUMAN
NG_052832	Homo sapiens family with sequence similarity 160 member	HUMAN
NG_013352	Homo sapiens NADH:ubiquinone oxidoreductase core subunit	HUMAN
NG_012119	Homo sapiens protein tyrosine phosphatase, non-receptor type	HUMAN
NG_007935	Homo sapiens cytochrome P450 family	HUMAN
NG_029180	Homo sapiens adenosylhomocysteinase like	HUMAN
NG_012322	Homo sapiens keratin 77 (KRT77), RefSeqGene on chromosome 12	HUMAN
NG_047032	Homo sapiens acid phosphatase, prostate (ACPP), RefSeqGene on chromosome 3	HUMAN
NG_027681	Homo sapiens dicarbonyl and L-xylulose reductase (DCXR), RefSeqGene on chromosome 17	HUMAN
NG_033794	Homo sapiens BUB3, mitotic checkpoint protein (BUB3), RefSeqGene on chromosome 10	HUMAN
NG_032166	Homo sapiens SEC24 homolog B, COPII coat complex component (SEC24B), RefSeqGene on chromosome 4	HUMAN
NG_046331	Homo sapiens junctophilin	HUMAN
NG_023426	Homo sapiens formyl peptide receptor	HUMAN
NG_029581	Homo sapiens coiled-coil domain containing 39 (CCDC39), RefSeqGene on chromosome 3	HUMAN
NG_012200	Homo sapiens melanocortin	HUMAN
NG_021318	Homo sapiens trimethyllysine hydroxylase, epsilon (TMLHE), RefSeqGene on chromosome X	HUMAN
NG_008169	Homo sapiens paired like homeobox 2a (PHOX2A), RefSeqGene on chromosome 11	HUMAN
NG_012845	Homo sapiens TGF-beta activated kinase	HUMAN
NG_016198	Homo sapiens malic enzyme	HUMAN
NG_029887	Homo sapiens golgin	HUMAN
NG_051594	Homo sapiens YTH domain containing	HUMAN
NG_051568	Homo sapiens diphosphoinositol pentakisphosphate kinase	HUMAN
NG_007405	Homo sapiens collagen type I alpha	HUMAN
NG_022934	Homo sapiens ripply transcriptional repressor	HUMAN
NG_034206	Homo sapiens phosphatidylinositol glycan anchor biosynthesis class Q (PIGQ), RefSeqGene on chromosome 16	HUMAN
NG_013274	Homo sapiens nucleosome assembly protein	HUMAN
NG_021308	Homo sapiens PDS5 cohesin associated factor B (PDS5B), RefSeqGene on chromosome 13	HUMAN
NG_029812	Homo sapiens microRNA 28	HUMAN
NG_050594	Homo sapiens heme binding protein	HUMAN
NG_032071	Homo sapiens solute carrier organic anion transporter family member 1	HUMAN
NG_009207	Homo sapiens stimulated by retinoic acid 6 (STRA6), RefSeqGene on chromosome 15	HUMAN
NG_011982	Homo sapiens Fc fragment of IgG receptor IIc (gene/pseudogene) (FCGR2C), RefSeqGene on chromosome 1	HUMAN
NG_053111	Homo sapiens DnaJ heat shock protein family (Hsp40) member B	HUMAN
NG_008168	Homo sapiens gamma-aminobutyric acid type A receptor delta subunit (GABRD), RefSeqGene on chromosome 1	HUMAN
NG_027966	Homo sapiens Fas associated via death domain (FADD), RefSeqGene (LRG_228) on chromosome 11	HUMAN
NG_016298	Homo sapiens solute carrier family 25 member	HUMAN
NG_023347	Homo sapiens Wnt family member 10B (WNT10B), RefSeqGene on chromosome 12	HUMAN
NG_016400	Homo sapiens family with sequence similarity 1	HUMAN
NG_008840	Homo sapiens dihydropyrimidinase (DPYS), RefSeqGene on chromosome 8	HUMAN
NG_012177	Homo sapiens SECIS binding protein	HUMAN
NG_053189	Homo sapiens solute carrier family 46 member	HUMAN
NG_033142	Homo sapiens lon peptidase 1, mitochondrial (LONP1), RefSeqGene on chromosome 19	HUMAN
NG_051236	Homo sapiens casein kinase	HUMAN
NG_011678	Homo sapiens protein phosphatase, Mg2+/Mn2+ dependent 1B (PPM1B), RefSeqGene on chromosome 2	HUMAN
NG_008296	Homo sapiens keratin	HUMAN
NG_012804	Homo sapiens mannosidase beta (MANBA), RefSeqGene on chromosome 4	HUMAN
NG_015802	Homo sapiens RNA binding motif protein 28 (RBM28), RefSeqGene on chromosome 7	HUMAN
NG_008087	Homo sapiens matrilin	HUMAN
NG_008949	Homo sapiens apolipoprotein	HUMAN
NG_032160	Homo sapiens tubulin gamma complex associated protein 6 (TUBGCP6), RefSeqGene on chromosome 22	HUMAN
NG_021373	Homo sapiens family with sequence similarity 47 member C (FAM47C), RefSeqGene on chromosome X	HUMAN
NG_007067	Homo sapiens ERCC excision repair 2, TFIIH core complex helicase subunit (ERCC2), RefSeqGene (LRG_461) on chromosome 19	HUMAN
NG_051988	Homo sapiens ectonucleotide pyrophosphatase/phosphodiesterase 7 (ENPP7), RefSeqGene on chromosome 17	HUMAN
NG_016218	Homo sapiens ankyrin repeat and SOCS box containing 9 (ASB9), RefSeqGene on chromosome X	HUMAN
NG_031967	Homo sapiens RUN and FYVE domain containing	HUMAN
NG_053191	Homo sapiens coiled-coil domain containing 168 (CCDC168), RefSeqGene on chromosome 13	HUMAN
NG_009218	Homo sapiens distal-less homeobox	HUMAN
NG_012257	Homo sapiens aldehyde dehydrogenase 6 family member	HUMAN
NG_051222	Homo sapiens kinesin family member	HUMAN
NG_033105	Homo sapiens dual oxidase maturation factor	HUMAN
NG_009388	Homo sapiens cullin 4B (CUL4B), RefSeqGene on chromosome X	HUMAN
NG_017001	Homo sapiens hepatitis A virus cellular receptor	HUMAN
NG_007556	Homo sapiens troponin T2, cardiac type (TNNT2), RefSeqGene on chromosome 1	HUMAN
NG_031870	Homo sapiens immunoglobulin like domain containing receptor	HUMAN
NG_009932	Homo sapiens SPT16 homolog, facilitates chromatin remodeling subunit (SUPT16H), RefSeqGene on chromosome 14	HUMAN
NG_054733	Homo sapiens transmembrane protein	HUMAN
NG_033955	Homo sapiens mannose receptor C type	HUMAN
NG_029948	Homo sapiens transforming acidic coiled-coil containing protein	HUMAN
NG_013269	Homo sapiens VHL binding protein	HUMAN
NG_027782	Homo sapiens vacuolar protein sorting	HUMAN
NG_008915	Homo sapiens heat shock protein family D (Hsp60) member	HUMAN
NG_050577	Homo sapiens coiled-coil domain containing 84 (CCDC84), RefSeqGene on chromosome 11	HUMAN
NG_032155	Homo sapiens COX14, cytochrome c oxidase assembly factor (COX14), RefSeqGene on chromosome 12	HUMAN
NG_028336	Homo sapiens trans-2,3-enoyl-CoA reductase (TECR), RefSeqGene on chromosome 19	HUMAN
NG_017043	Homo sapiens sucrase-isomaltase (SI), RefSeqGene on chromosome 3	HUMAN
NG_034260	Homo sapiens collagen type XXVII alpha	HUMAN
NG_012420	Homo sapiens keratin 76 (KRT76), RefSeqGene on chromosome 12	HUMAN
NG_027670	Homo sapiens thrombospondin type	HUMAN
NG_041770	Homo sapiens anillin actin binding protein (ANLN), RefSeqGene on chromosome 7	HUMAN
NG_007277	Homo sapiens SBDS, ribosome maturation factor (SBDS), RefSeqGene (LRG_104) on chromosome 7	HUMAN
NG_009628	Homo sapiens class II major histocompatibility complex transactivator (CIITA), RefSeqGene (LRG_49) on chromosome 16	HUMAN
NG_021286	Homo sapiens lipase maturation factor	HUMAN
NG_008271	Homo sapiens Parkinsonism associated deglycase (PARK7), RefSeqGene on chromosome 1	HUMAN
NG_029778	Homo sapiens membrane associated guanylate kinase, WW and PDZ domain containing	HUMAN
NG_016220	Homo sapiens TATA-box binding protein associated factor 7 like (TAF7L), RefSeqGene on chromosome X	HUMAN
NG_047113	Homo sapiens unc-	HUMAN
NG_052996	Homo sapiens zinc finger protein	HUMAN
NG_021273	Homo sapiens protein phosphatase	HUMAN
NG_008354	Homo sapiens peripherin (PRPH), RefSeqGene on chromosome 12	HUMAN
NG_013002	Homo sapiens 5-aminoimidazole-4-carboxamide ribonucleotide formyltransferase/IMP cyclohydrolase (ATIC), RefSeqGene on chromosome 2	HUMAN
NG_009073	Homo sapiens ATP binding cassette subfamily A member 4 (ABCA4), RefSeqGene on chromosome 1	HUMAN
NG_011522	Homo sapiens ATP binding cassette subfamily C member	HUMAN
NG_021413	Homo sapiens nuclear pore associated protein	HUMAN
NG_047014	Homo sapiens Rho GTPase activating protein 35 (ARHGAP35), RefSeqGene on chromosome 19	HUMAN
NG_012118	Homo sapiens prostaglandin	HUMAN
NG_012213	Homo sapiens superoxide dismutase	HUMAN
NG_013266	Homo sapiens tenomodulin (TNMD), RefSeqGene on chromosome X	HUMAN
NG_029707	Homo sapiens syntrophin gamma	HUMAN
NG_008861	Homo sapiens ornithine aminotransferase (OAT), RefSeqGene (LRG_685) on chromosome 10	HUMAN
NG_012111	Homo sapiens platelet derived growth factor subunit B (PDGFB), RefSeqGene on chromosome 22	HUMAN
NG_032037	Homo sapiens SMAD family member 5 (SMAD5), RefSeqGene on chromosome 5	HUMAN
NG_042857	Homo sapiens alpha-2-macroglobulin like	HUMAN
NG_011569	Homo sapiens calcium voltage-gated channel subunit alph	HUMAN
NG_032892	Homo sapiens interferon induced transmembrane protein 5 (IFITM5), RefSeqGene on chromosome 11	HUMAN
NG_033019	Homo sapiens interleukin 5 (IL5), RefSeqGene on chromosome 5	HUMAN
NG_013353	Homo sapiens NADH:ubiquinone oxidoreductase core subunit	HUMAN
NG_012189	Homo sapiens alkaline phosphatase, placental (ALPP), RefSeqGene on chromosome 2	HUMAN
NG_050757	Homo sapiens acid phosphatase 6, lysophosphatidic (ACP6), RefSeqGene on chromosome 1	HUMAN
NG_034034	Homo sapiens PHD finger protein	HUMAN
NG_029866	Homo sapiens DnaJ heat shock protein family (Hsp40) member	HUMAN
NG_031822	Homo sapiens erb	HUMAN
NG_011839	Homo sapiens adhesion G protein-coupled receptor G6 (ADGRG6), RefSeqGene on chromosome 6	HUMAN
NG_011831	Homo sapiens syntaxin 16 (STX16), RefSeqGene on chromosome 20	HUMAN
NG_029367	Homo sapiens MDM4, p	HUMAN
NG_034265	Homo sapiens solute carrier family 39 member 5 (SLC39A5), RefSeqGene on chromosome 12	HUMAN
NG_017077	Homo sapiens solute carrier family 9 member A9 (SLC9A9), RefSeqGene on chromosome 3	HUMAN
NG_029568	Homo sapiens outer dense fiber of sperm tails	HUMAN
NG_031953	Homo sapiens dedicator of cytokinesis 6 (DOCK6), RefSeqGene on chromosome 19	HUMAN
NG_029322	Homo sapiens dystonin (DST), RefSeqGene on chromosome 6	HUMAN
NG_031961	Homo sapiens acyl-CoA synthetase family member	HUMAN
NG_008121	Homo sapiens msh homeobox	HUMAN
NG_011788	Homo sapiens carboxypeptidase A4 (CPA4), RefSeqGene on chromosome 7	HUMAN
NG_011544	Homo sapiens collagen type IV alpha	HUMAN
NG_047196	Homo sapiens F-box protein	HUMAN
NG_030336	Homo sapiens transmembrane serine protease	HUMAN
NG_029509	Homo sapiens prostaglandin E receptor	HUMAN
NG_050686	Homo sapiens chromodomain helicase DNA binding protein 6 (CHD6), RefSeqGene on chromosome 20	HUMAN
NG_008839	Homo sapiens 24-dehydrocholesterol reductase (DHCR24), RefSeqGene on chromosome 1	HUMAN
NG_051298	Homo sapiens sidekick cell adhesion molecule	HUMAN
NG_007943	Homo sapiens N-myc downstream regulated	HUMAN
NG_047184	Homo sapiens BRCA1/BRCA2-containing complex subunit	HUMAN
NG_034021	Homo sapiens zinc finger protein 2	HUMAN
NG_029635	Homo sapiens serine protease	HUMAN
NG_021370	Homo sapiens solute carrier family 7 member	HUMAN
NG_012526	Homo sapiens SWI/SNF related, matrix associated, actin dependent regulator of chromatin, subfamily a, member	HUMAN
NG_052949	Homo sapiens CUGBP Elav-like family member 5 (CELF5), RefSeqGene on chromosome 19	HUMAN
NG_012218	Homo sapiens hexose-6-phosphate dehydrogenase/glucose 1-dehydrogenase (H6PD), RefSeqGene on chromosome 1	HUMAN
NG_012954	Homo sapiens cholinergic receptor nicotinic gamma subunit (CHRNG), RefSeqGene on chromosome 2	HUMAN
NG_016368	Homo sapiens LanC like	HUMAN
NG_013253	Homo sapiens phosphate cytidylyltransferase 1, choline, beta (PCYT1B), RefSeqGene on chromosome X	HUMAN
NG_011563	Homo sapiens hepcidin antimicrobial peptide (HAMP), RefSeqGene on chromosome 19	HUMAN
NG_053105	Homo sapiens protein arginine methyltransferase 9 (PRMT9), RefSeqGene on chromosome 4	HUMAN
NG_030401	Homo sapiens tumor protein p	HUMAN
NG_009103	Homo sapiens RAB27A, member RAS oncogene family (RAB27A), RefSeqGene (LRG_96) on chromosome 15	HUMAN
NG_050952	Homo sapiens transforming growth factor beta receptor associated protein	HUMAN
NG_012577	Homo sapiens LON peptidase N-terminal domain and ring finger	HUMAN
NG_029591	Homo sapiens E2F transcription factor	HUMAN
NG_008733	Homo sapiens copper chaperone for superoxide dismutase (CCS), RefSeqGene on chromosome 11	HUMAN
NG_053005	Homo sapiens transducin beta like	HUMAN
NG_032977	Homo sapiens interleukin	HUMAN
NG_016214	Homo sapiens roundabout guidance receptor	HUMAN
NG_012186	Homo sapiens pejvakin (PJVK), RefSeqGene on chromosome 2	HUMAN
NG_008297	Homo sapiens keratin 5 (KRT5), RefSeqGene on chromosome 12	HUMAN
NG_032995	Homo sapiens forkhead box	HUMAN
NG_012206	Homo sapiens protein kinase C alpha (PRKCA), RefSeqGene on chromosome 17	HUMAN
NG_009304	Homo sapiens TYRO protein tyrosine kinase binding protein (TYROBP), RefSeqGene (LRG_607) on chromosome 19	HUMAN
NG_032752	Homo sapiens solute carrier family 25 member 24 (SLC25A24), RefSeqGene on chromosome 1	HUMAN
NG_008056	Homo sapiens NLR family pyrin domain containing 7 (NLRP7), RefSeqGene on chromosome 19	HUMAN
NG_007373	Homo sapiens T-box 5 (TBX5), RefSeqGene (LRG_670) on chromosome 12	HUMAN
NG_012867	Homo sapiens chitinase	HUMAN
NG_016544	Homo sapiens trace amine associated receptor 6 (TAAR6), RefSeqGene on chromosome 6	HUMAN
NG_029240	Homo sapiens TI	HUMAN
NG_027671	Homo sapiens scavenger receptor cysteine rich family member with 5 domains (SSC5D), RefSeqGene on chromosome 19	HUMAN
NG_023034	Homo sapiens vascular cell adhesion molecule	HUMAN
NG_013260	Homo sapiens SAM and S	HUMAN
NG_009898	Homo sapiens late endosomal/lysosomal adaptor, MAPK and MTOR activator	HUMAN
NG_051313	Homo sapiens myelin transcription factor	HUMAN
NG_011860	Homo sapiens thymidine phosphorylase (TYMP), RefSeqGene (LRG_727) on chromosome 22	HUMAN
NG_032584	Homo sapiens myozenin	HUMAN
NG_011745	Homo sapiens solute carrier organic anion transporter family member 1	HUMAN
NG_052820	Homo sapiens FRA	HUMAN
NG_054730	Homo sapiens transmembrane protein 132E (TMEM132E), RefSeqGene on chromosome 17	HUMAN
NG_042051	Homo sapiens kelch like family member	HUMAN
NG_009104	Homo sapiens retinol binding protein 4 (RBP4), RefSeqGene on chromosome 10	HUMAN
NG_007878	Homo sapiens T cell immune regulator 1, ATPase H+ transporting V0 subunit	HUMAN
NG_052967	Homo sapiens zinc finger protein 408 (ZNF408), RefSeqGene on chromosome 11	HUMAN
NG_029839	Homo sapiens c-Maf inducing protein (CMIP), RefSeqGene on chromosome 16	HUMAN
NG_046725	Homo sapiens PR/SET domain 8 (PRDM8), RefSeqGene on chromosome 4	HUMAN
NG_051184	Homo sapiens nucleoporin 205 (NUP205), RefSeqGene on chromosome 7	HUMAN
NG_050760	Homo sapiens elongin	HUMAN
NG_023031	Homo sapiens rabphilin 3A like (without	HUMAN
NG_029638	Homo sapiens growth arrest specific	HUMAN
NG_033043	Homo sapiens peptide deformylase, mitochondrial (PDF), RefSeqGene on chromosome 16	HUMAN
NG_009232	Homo sapiens negative elongation factor complex member A (NELFA), RefSeqGene on chromosome 4	HUMAN
NG_011548	Homo sapiens gamma-aminobutyric acid type A receptor alph	HUMAN
NG_013081	Homo sapiens dynein axonemal heavy chain 5 (DNAH5), RefSeqGene on chromosome 5	HUMAN
NG_042193	Homo sapiens interferon lambda	HUMAN
NG_016456	Homo sapiens glutamate dehydrogenase	HUMAN
NG_016591	Homo sapiens transcription elongation factor A like 5 (TCEAL5), RefSeqGene on chromosome X	HUMAN
NG_029675	Homo sapiens FosB proto-oncogene, AP	HUMAN
NG_016335	Homo sapiens ADAM metallopeptidase domain 9 (ADAM9), RefSeqGene on chromosome 8	HUMAN
NG_028222	Homo sapiens Sep (O-phosphoserine) tRNA:Sec (selenocysteine) tRNA synthase (SEPSECS), RefSeqGene on chromosome 4	HUMAN
NG_007275	Homo sapiens CD19 molecule (CD19), RefSeqGene (LRG_35) on chromosome 16	HUMAN
NG_012105	Homo sapiens ornithine decarboxylase	HUMAN
NG_021312	Homo sapiens CPX chromosome region, candidate	HUMAN
NG_033929	Homo sapiens ROS proto-oncogene 1, receptor tyrosine kinase (ROS1), RefSeqGene (LRG_997) on chromosome 6	HUMAN
NG_008043	Homo sapiens desmin (DES), RefSeqGene (LRG_380) on chromosome 2	HUMAN
NG_030049	Homo sapiens checkpoint kinase	HUMAN
NG_053002	Homo sapiens solute carrier family	HUMAN
NG_012055	Homo sapiens cadherin 15 (CDH15), RefSeqGene on chromosome 16	HUMAN
NG_051966	Homo sapiens fibroblast growth factor	HUMAN
NG_047101	Homo sapiens ubiquitin specific peptidase 8 (USP8), RefSeqGene on chromosome 15	HUMAN
NG_032935	Homo sapiens folate receptor	HUMAN
NG_012023	Homo sapiens claudin	HUMAN
NG_051671	Homo sapiens CTR9 homolog, Paf1/RNA polymerase II complex component (CTR9), RefSeqGene on chromosome 11	HUMAN
NG_052844	Homo sapiens myosin IF (MYO1F), RefSeqGene on chromosome 19	HUMAN
NG_029888	Homo sapiens glycosylphosphatidylinositol specific phospholipase	HUMAN
NG_029468	Homo sapiens SWI/SNF related, matrix associated, actin dependent regulator of chromatin, subfamily d, member	HUMAN
NG_008088	Homo sapiens Wnt family member 7A (WNT7A), RefSeqGene on chromosome 3	HUMAN
NG_030007	Homo sapiens stromal cell derived factor 4 (SDF4), RefSeqGene on chromosome 1	HUMAN
NG_012385	Homo sapiens ATP binding cassette subfamily A member	HUMAN
NG_013276	Homo sapiens P2Y receptor family member 10 (P2RY10), RefSeqGene on chromosome X	HUMAN
NG_023342	Homo sapiens aldo-keto reductase family	HUMAN
NG_042218	Homo sapiens surfactant protein D (SFTPD), RefSeqGene on chromosome 10	HUMAN
NG_008732	Homo sapiens vascular endothelial growth factor A (VEGFA), RefSeqGene on chromosome 6	HUMAN
NG_008111	Homo sapiens gamma-glutamyltransferase	HUMAN
NG_029718	Homo sapiens retinol binding protein	HUMAN
NG_011619	Homo sapiens tripartite motif containing	HUMAN
NG_021319	Homo sapiens protocadherin 19 (PCDH19), RefSeqGene on chromosome X	HUMAN
NG_032655	Homo sapiens G protein-coupled receptor 179 (GPR179), RefSeqGene on chromosome 17	HUMAN
NG_017058	Homo sapiens RAS related	HUMAN
NG_053033	Homo sapiens pleckstrin homology and RUN domain containing	HUMAN
NG_046777	Homo sapiens tubulin beta 8 class VIII (TUBB8), RefSeqGene on chromosome 10	HUMAN
NG_033966	Homo sapiens PTT	HUMAN
NG_022887	Homo sapiens vesicle associated membrane protein 8 (VAMP8), RefSeqGene on chromosome 2	HUMAN
NG_013337	Homo sapiens amyloid beta precursor protein binding family B member	HUMAN
NG_009300	Homo sapiens protein kinase C substrate 80K-H (PRKCSH), RefSeqGene on chromosome 19	HUMAN
NG_029513	Homo sapiens ribosomal protein S6 kinase	HUMAN
NG_007554	Homo sapiens myosin light chain	HUMAN
NG_033100	Homo sapiens shisa family member 5 (SHISA5), RefSeqGene on chromosome 3	HUMAN
NG_027941	Homo sapiens matrilin	HUMAN
NG_021342	Homo sapiens ADP ribosylation factor like GTPase	HUMAN
NG_029695	Homo sapiens prefoldin subunit 5 (PFDN5), RefSeqGene on chromosome 12	HUMAN
NG_033876	Homo sapiens ADAM metallopeptidase domain 10 (ADAM10), RefSeqGene on chromosome 15	HUMAN
NG_012291	Homo sapiens keratin 34 (KRT34), RefSeqGene on chromosome 17	HUMAN
NG_052021	Homo sapiens guanylate cyclase 2C (GUCY2C), RefSeqGene on chromosome 12	HUMAN
NG_052948	Homo sapiens SET domain containing 1A (SETD1A), RefSeqGene on chromosome 16	HUMAN
NG_009250	Homo sapiens platelet derived growth factor receptor alpha (PDGFRA), RefSeqGene (LRG_309) on chromosome 4	HUMAN
NG_009079	Homo sapiens malonyl-CoA decarboxylase (MLYCD), RefSeqGene on chromosome 16	HUMAN
NG_034237	Homo sapiens cytokine receptor like factor	HUMAN
NG_015879	Homo sapiens WD repeat domain	HUMAN
NG_016865	Homo sapiens dynein axonemal intermediate chain	HUMAN
NG_029725	Homo sapiens vav guanine nucleotide exchange factor	HUMAN
NG_029947	Homo sapiens sorting nexin 15 (SNX15), RefSeqGene on chromosome 11	HUMAN
NG_029456	Homo sapiens VPS28, ESCRT-I subunit (VPS28), RefSeqGene on chromosome 8	HUMAN
NG_047112	Homo sapiens mitochondrial fission regulator	HUMAN
NG_033265	Homo sapiens beta-1,3-galactosyltransferase 6 (B3GALT6), RefSeqGene on chromosome 1	HUMAN
NG_013364	Homo sapiens transforming growth factor beta	HUMAN
NG_011825	Homo sapiens kallikrein related peptidase 6 (KLK6), RefSeqGene on chromosome 19	HUMAN
NG_042091	Homo sapiens contactin associated protein	HUMAN
NG_017069	Homo sapiens cysteine rich with EGF like domains	HUMAN
NG_021433	Homo sapiens GNAS antisense RNA	HUMAN
NG_053178	Homo sapiens kinase non-catalytic C-lobe domain containing	HUMAN
NG_023320	Homo sapiens ubiquitin B (UBB), RefSeqGene on chromosome 17	HUMAN
NG_041773	Homo sapiens rabenosyn, RAB effector (RBSN), RefSeqGene on chromosome 3	HUMAN
NG_029384	Homo sapiens crystallin beta	HUMAN
NG_017038	Homo sapiens lactate dehydrogenase B (LDHB), RefSeqGene on chromosome 12	HUMAN
NG_033885	Homo sapiens Ras like without CAAX	HUMAN
NG_042825	Homo sapiens COX20, cytochrome c oxidase assembly factor (COX20), RefSeqGene on chromosome 1	HUMAN
NG_029522	Homo sapiens tachykinin receptor	HUMAN
NG_029731	Homo sapiens chloride voltage-gated channel	HUMAN
NG_047080	Homo sapiens solute carrier family 8 member	HUMAN
NG_008170	Homo sapiens branched chain amino acid transaminase	HUMAN
NG_042055	Homo sapiens basic helix-loop-helix family member a9 (BHLHA9), RefSeqGene on chromosome 17	HUMAN
NG_032850	Homo sapiens translocase of inner mitochondrial membrane	HUMAN
NG_013219	Homo sapiens apolipoprotein O (APOO), RefSeqGene on chromosome X	HUMAN
NG_029700	Homo sapiens proteasome 26S subunit, non-ATPase 4 (PSMD4), RefSeqGene on chromosome 1	HUMAN
NG_016652	Homo sapiens family with sequence similarity	HUMAN
NG_029237	Homo sapiens semaphorin 6C (SEMA6C), RefSeqGene on chromosome 1	HUMAN
NG_009548	Homo sapiens oxysterol binding protein like 5 (OSBPL5), RefSeqGene on chromosome 11	HUMAN
NG_008968	Homo sapiens alkylglycerone phosphate synthase (AGPS), RefSeqGene on chromosome 2	HUMAN
NG_012628	Homo sapiens angiomotin (AMOT), RefSeqGene on chromosome X	HUMAN
NG_046774	Homo sapiens kinesin light chain	HUMAN
NG_008045	Homo sapiens dihydrolipoamide dehydrogenase (DLD), RefSeqGene on chromosome 7	HUMAN
NG_011966	Homo sapiens mitogen-activated protein kinase kinase kinase 7 (MAP3K7), RefSeqGene on chromosome 6	HUMAN
NG_015860	Homo sapiens FK506 binding protein 10 (FKBP10), RefSeqGene (LRG_12) on chromosome 17	HUMAN
NG_053138	Homo sapiens UDP-GlcNAc:betaGal beta-1,3-N-acetylglucosaminyltransferase 6 (B3GNT6), RefSeqGene on chromosome 11	HUMAN
NG_012148	Homo sapiens procollagen-lysine,2-oxoglutarate 5-dioxygenase	HUMAN
NG_008438	Homo sapiens transcription factor AP	HUMAN
NG_033858	Homo sapiens dachsous cadherin-related	HUMAN
NG_029658	Homo sapiens BTB domain and CNC homolog	HUMAN
NG_029493	Homo sapiens chondroitin sulfate proteoglycan 5 (CSPG5), RefSeqGene on chromosome 3	HUMAN
NG_021225	Homo sapiens SPANX family member	HUMAN
NG_021401	Homo sapiens solute carrier family 4 member 10 (SLC4A10), RefSeqGene on chromosome 2	HUMAN
NG_029858	Homo sapiens LET	HUMAN
NG_009770	Homo sapiens hexosaminidase subunit beta (HEXB), RefSeqGene on chromosome 5	HUMAN
NG_012138	Homo sapiens tumor susceptibility 1	HUMAN
NG_015816	Homo sapiens hes family bHLH transcription factor 7 (HES7), RefSeqGene on chromosome 17	HUMAN
NG_023290	Homo sapiens WD repeat domain	HUMAN
NG_042059	Homo sapiens mediator complex subunit 20 (MED20), RefSeqGene on chromosome 6	HUMAN
NG_012426	Homo sapiens keratin	HUMAN
NG_011796	Homo sapiens serpin family A member 6 (SERPINA6), RefSeqGene on chromosome 14	HUMAN
NG_032676	Homo sapiens solute carrier family 4 member 9 (SLC4A9), RefSeqGene on chromosome 5	HUMAN
NG_050679	Homo sapiens mitochondrial ribosomal protein L44 (MRPL44), RefSeqGene on chromosome 2	HUMAN
NG_016355	Homo sapiens HECT and RLD domain containing	HUMAN
NG_008387	Homo sapiens interleukin	HUMAN
NG_034057	Homo sapiens TB	HUMAN
NG_042054	Homo sapiens formin	HUMAN
NG_021425	Homo sapiens Nik related kinase (NRK), RefSeqGene on chromosome X	HUMAN
NG_012151	Homo sapiens matrix metallopeptidase 20 (MMP20), RefSeqGene on chromosome 11	HUMAN
NG_008880	Homo sapiens BCL6 corepressor (BCOR), RefSeqGene (LRG_627) on chromosome X	HUMAN
NG_030325	Homo sapiens protein phosphatase	HUMAN
NG_046976	Homo sapiens serine protease	HUMAN
NG_053150	Homo sapiens zinc finger SWIM-type containing 6 (ZSWIM6), RefSeqGene on chromosome 5	HUMAN
NG_021159	Homo sapiens growth hormone secretagogue receptor (GHSR), RefSeqGene on chromosome 3	HUMAN
NG_011514	Homo sapiens protein kinase C eta (PRKCH), RefSeqGene on chromosome 14	HUMAN
NG_053028	Homo sapiens phosphomevalonate kinase (PMVK), RefSeqGene on chromosome 1	HUMAN
NG_027546	Homo sapiens kelch like family member 17 (KLHL17), RefSeqGene on chromosome 1	HUMAN
NG_041802	Homo sapiens ubiquinol-cytochrome c reductase complex assembly factor	HUMAN
NG_047200	Homo sapiens solute carrier family 25 member	HUMAN
NG_012803	Homo sapiens MAGE family member A	HUMAN
NG_006988	Homo sapiens structural maintenance of chromosomes 1A (SMC1A), RefSeqGene (LRG_773) on chromosome X	HUMAN
NG_051662	Homo sapiens unc-79 homolog, NALCN channel complex subunit (UNC79), RefSeqGene on chromosome 14	HUMAN
NG_016235	Homo sapiens SCO2, cytochrome c oxidase assembly protein (SCO2), RefSeqGene on chromosome 22	HUMAN
NG_012797	Homo sapiens membrane bound transcription factor peptidase, site	HUMAN
NG_012651	Homo sapiens haptoglobin (HP), RefSeqGene on chromosome 16	HUMAN
NG_051046	Homo sapiens dynein cytoplasmic	HUMAN
NG_032045	Homo sapiens phospholipase	HUMAN
NG_033969	Homo sapiens small ubiquitin-like modifier	HUMAN
NG_023418	Homo sapiens bromodomain containing 7 (BRD7), RefSeqGene on chromosome 16	HUMAN
NG_007464	Homo sapiens S	HUMAN
NG_012128	Homo sapiens solute carrier family	HUMAN
NG_016714	Homo sapiens BPI fold containing family B member	HUMAN
NG_011471	Homo sapiens purinergic receptor P2X 7 (P2RX7), RefSeqGene on chromosome 12	HUMAN
NG_011476	Homo sapiens transient receptor potential cation channel subfamily C member 6 (TRPC6), RefSeqGene on chromosome 11	HUMAN
NG_030374	Homo sapiens phosphoinositide-3-kinase regulatory subunit 5 (PIK3R5), RefSeqGene on chromosome 17	HUMAN
NG_007269	Homo sapiens Fas ligand (FASLG), RefSeqGene (LRG_58) on chromosome 1	HUMAN
NG_029681	Homo sapiens heterogeneous nuclear ribonucleoprotein D like (HNRNPDL), RefSeqGene on chromosome 4	HUMAN
NG_033809	Homo sapiens proline rich 36 (PRR36), RefSeqGene on chromosome 19	HUMAN
NG_011777	Homo sapiens claudin 14 (CLDN14), RefSeqGene on chromosome 21	HUMAN
NG_013270	Homo sapiens vestigial like family member	HUMAN
NG_012868	Homo sapiens claudin 4 (CLDN4), RefSeqGene on chromosome 7	HUMAN
NG_027810	Homo sapiens tubulin beta	HUMAN
NG_007146	Homo sapiens ERCC excision repair 5, endonuclease (ERCC5), RefSeqGene (LRG_464) on chromosome 13	HUMAN
NG_029114	Homo sapiens profilin	HUMAN
NG_027706	Homo sapiens solute carrier family	HUMAN
NG_008662	Homo sapiens solute carrier family 9 member	HUMAN
NG_034109	Homo sapiens centrosomal protein 19 (CEP19), RefSeqGene on chromosome 3	HUMAN
NG_023247	Homo sapiens guanine monophosphate synthase (GMPS), RefSeqGene on chromosome 3	HUMAN
NG_008391	Homo sapiens discs large MAGUK scaffold protein 4 (DLG4), RefSeqGene on chromosome 17	HUMAN
NG_008335	Homo sapiens cytochrome P450 family 4 subfamily F member	HUMAN
NG_016364	Homo sapiens zinc finger BED-type containing	HUMAN
NG_033932	Homo sapiens talin	HUMAN
NG_033103	Homo sapiens small nucleolar RNA host gene 10 (SNHG10), RefSeqGene on chromosome 14	HUMAN
NG_033863	Homo sapiens solute carrier family 25 member	HUMAN
NG_047135	Homo sapiens Rho/Rac guanine nucleotide exchange factor 18 (ARHGEF18), RefSeqGene on chromosome 19	HUMAN
NG_029706	Homo sapiens SH2B adaptor protein	HUMAN
NG_021366	Homo sapiens NPS	HUMAN
NG_051569	Homo sapiens GU	HUMAN
NG_029445	Homo sapiens proprotein convertase subtilisin/kexin type 5 (PCSK5), RefSeqGene on chromosome 9	HUMAN
NG_013373	Homo sapiens neuregulin	HUMAN
NG_052008	Homo sapiens synaptonemal complex central element protein	HUMAN
NG_046911	Homo sapiens integrin subunit alpha	HUMAN
NG_013082	Homo sapiens prostaglandin E receptor	HUMAN
NG_051668	Homo sapiens ubiquitin specific peptidase 28 (USP28), RefSeqGene on chromosome 11	HUMAN
NG_027879	Homo sapiens inositol-pentakisphosphate 2-kinase (IPPK), RefSeqGene on chromosome 9	HUMAN
NG_007524	Homo sapiens KRAS proto-oncogene, GTPase (KRAS), RefSeqGene on chromosome 12	HUMAN
NG_009832	Homo sapiens NDP, norrin cystine knot growth factor (NDP), RefSeqGene on chromosome X	HUMAN
NG_027685	Homo sapiens APC down-regulated	HUMAN
NG_042183	Homo sapiens hyperpolarization activated cyclic nucleotide gated potassium channel	HUMAN
NG_012519	Homo sapiens protein phosphatase with EF-hand domain	HUMAN
NG_016381	Homo sapiens cilia and flagella associated protein 47 (CFAP47), RefSeqGene on chromosome X	HUMAN
NG_016567	Homo sapiens myotubularin related protein 8 (MTMR8), RefSeqGene on chromosome X	HUMAN
NG_012107	Homo sapiens opioid binding protein/cell adhesion molecule like (OPCML), RefSeqGene on chromosome 11	HUMAN
NG_052672	Homo sapiens potassium calcium-activated channel subfamily N member 4 (KCNN4), RefSeqGene on chromosome 19	HUMAN
NG_034203	Homo sapiens TB	HUMAN
NG_028022	Homo sapiens carbonic anhydrase	HUMAN
NG_015888	Homo sapiens cyclin dependent kinase 6 (CDK6), RefSeqGene (LRG_991) on chromosome 7	HUMAN
NG_042277	Homo sapiens VPS54, GARP complex subunit (VPS54), RefSeqGene on chromosome 2	HUMAN
NG_034127	Homo sapiens SPARC (osteonectin), cwcv and kazal like domains proteoglycan	HUMAN
NG_013063	Homo sapiens leucine zipper and EF-hand containing transmembrane protein	HUMAN
NG_032024	Homo sapiens calcium voltage-gated channel subunit alph	HUMAN
NG_029407	Homo sapiens calcium/calmodulin dependent protein kinase II beta (CAMK2B), RefSeqGene on chromosome 7	HUMAN
NG_007480	Homo sapiens basal cell adhesion molecule (Lutheran blood group) (BCAM), RefSeqGene (LRG_798) on chromosome 19	HUMAN
NG_012629	Homo sapiens LHFPL tetraspan subfamily member	HUMAN
NG_009116	Homo sapiens S-antigen visual arrestin (SAG), RefSeqGene on chromosome 2	HUMAN
NG_029119	Homo sapiens semaphorin 6D (SEMA6D), RefSeqGene on chromosome 15	HUMAN
NG_027679	Homo sapiens bromodomain adjacent to zinc finger domain 1B (BAZ1B), RefSeqGene on chromosome 7	HUMAN
NG_053129	Homo sapiens olfactory receptor family 4 subfamily D member	HUMAN
NG_023415	Homo sapiens coronin 1A (CORO1A), RefSeqGene (LRG_195) on chromosome 16	HUMAN
NG_051931	Homo sapiens filamin A interacting protein	HUMAN
NG_009783	Homo sapiens glucosylceramidase beta (GBA), RefSeqGene on chromosome 1	HUMAN
NG_012856	Homo sapiens transmembrane serine protease 6 (TMPRSS6), RefSeqGene on chromosome 22	HUMAN
NG_054880	Homo sapiens pleckstrin homology domain containing A4 (PLEKHA4), RefSeqGene on chromosome 19	HUMAN
NG_030009	Homo sapiens ventral anterior homeobox	HUMAN
NG_051252	Homo sapiens netrin 4 (NTN4), RefSeqGene on chromosome 12	HUMAN
NG_016625	Homo sapiens nexilin F-actin binding protein (NEXN), RefSeqGene (LRG_442) on chromosome 1	HUMAN
NG_033149	Homo sapiens chromosome 16 open reading frame 58 (C16orf58), RefSeqGene on chromosome 16	HUMAN
NG_011596	Homo sapiens EYA transcriptional coactivator and phosphatase 4 (EYA4), RefSeqGene on chromosome 6	HUMAN
NG_011620	Homo sapiens tropomyosin	HUMAN
NG_023266	Homo sapiens protein tyrosine phosphatase, receptor type	HUMAN
NG_011854	Homo sapiens polypeptide N-acetylgalactosaminyltransferase	HUMAN
NG_029841	Homo sapiens apoptosis inhibitor 5 (API5), RefSeqGene on chromosome 11	HUMAN
NG_029621	Homo sapiens phosphodiesterase 1B (PDE1B), RefSeqGene on chromosome 12	HUMAN
NG_012493	Homo sapiens shroom family member	HUMAN
NG_041806	Homo sapiens N-deacetylase and N-sulfotransferase	HUMAN
NG_033011	Homo sapiens branched chain ketoacid dehydrogenase kinase (BCKDK), RefSeqGene on chromosome 16	HUMAN
NG_017051	Homo sapiens doublesex and mab	HUMAN
NG_033784	Homo sapiens spermatogenesis and oogenesis specific basic helix-loop-helix	HUMAN
NG_030640	Homo sapiens Sjogren syndrome antigen B (SSB), RefSeqGene on chromosome 2	HUMAN
NG_012883	Homo sapiens kinesin associated protein	HUMAN
NG_027820	Homo sapiens clathrin interactor	HUMAN
NG_029512	Homo sapiens regulator of G protein signaling	HUMAN
NG_012202	Homo sapiens TNF receptor superfamily member 11b (TNFRSF11B), RefSeqGene on chromosome 8	HUMAN
NG_008728	Homo sapiens survival of motor neuron 2, centromeric (SMN2), RefSeqGene on chromosome 5	HUMAN
NG_028153	Homo sapiens carbohydrate sulfotransferase 10 (CHST10), RefSeqGene on chromosome 2	HUMAN
NG_008110	Homo sapiens solute carrier family	HUMAN
NG_052946	Homo sapiens IQ motif containing GTPase activating protein	HUMAN
NG_051577	Homo sapiens cyclin and CBS domain divalent metal cation transport mediator	HUMAN
NG_033869	Homo sapiens small integral membrane protein	HUMAN
NG_046959	Homo sapiens ribosomal RNA processing	HUMAN
NG_032671	Homo sapiens 5-oxoprolinase, ATP-hydrolysing (OPLAH), RefSeqGene on chromosome 8	HUMAN
NG_009779	Homo sapiens nephroblastoma overexpressed (NOV), RefSeqGene on chromosome 8	HUMAN
NG_029951	Homo sapiens X antigen family member 1B (XAGE1B), RefSeqGene on chromosome X	HUMAN
NG_033078	Homo sapiens testis specific serine kinase 6 (TSSK6), RefSeqGene on chromosome 19	HUMAN
NG_021331	Homo sapiens secretoglobin family 1A member	HUMAN
NG_015966	Homo sapiens G protein-coupled receptor 1	HUMAN
NG_007278	Homo sapiens toll like receptor	HUMAN
NG_033026	Homo sapiens homeobox C	HUMAN
NG_007727	Homo sapiens zeta chain of T cell receptor associated protein kinase 70 (ZAP70), RefSeqGene (LRG_126) on chromosome 2	HUMAN
NG_011965	Homo sapiens mitogen-activated protein kinase kinase kinase 5 (MAP3K5), RefSeqGene on chromosome 6	HUMAN
NG_031858	Homo sapiens RAD	HUMAN
NG_012147	Homo sapiens vanin	HUMAN
NG_008276	Homo sapiens amnion associated transmembrane protein (AMN), RefSeqGene (LRG_642) on chromosome 14	HUMAN
NG_030673	Homo sapiens tyrosine kinase with immunoglobulin like and EGF like domains	HUMAN
NG_008743	Homo sapiens 6-pyruvoyltetrahydropterin synthase (PTS), RefSeqGene on chromosome 11	HUMAN
NG_008802	Homo sapiens calsequestrin	HUMAN
NG_053084	Homo sapiens major facilitator superfamily domain containing 2A (MFSD2A), RefSeqGene on chromosome 1	HUMAN
NG_009553	Homo sapiens retinitis pigmentosa GTPase regulator (RPGR), RefSeqGene on chromosome X	HUMAN
NG_016712	Homo sapiens WW and	HUMAN
NG_053053	Homo sapiens cell migration inducing hyaluronidase	HUMAN
NG_033820	Homo sapiens lysine demethylase 2B (KDM2B), RefSeqGene on chromosome 12	HUMAN
NG_013058	Homo sapiens 5-hydroxytryptamine receptor 3A (HTR3A), RefSeqGene on chromosome 11	HUMAN
NG_016429	Homo sapiens prolyl endopeptidase like (PREPL), RefSeqGene on chromosome 2	HUMAN
NG_041813	Homo sapiens purine rich element binding protein A (PURA), RefSeqGene on chromosome 5	HUMAN
NG_032754	Homo sapiens twist family bHLH transcription factor	HUMAN
NG_050651	Homo sapiens ATP binding cassette subfamily C member 4 (ABCC4), RefSeqGene on chromosome 13	HUMAN
NG_029166	Homo sapiens SRY-box 4 (SOX4), RefSeqGene on chromosome 6	HUMAN
NG_029366	Homo sapiens coagulation factor III, tissue factor (F3), RefSeqGene on chromosome 1	HUMAN
NG_051199	Homo sapiens staphylococcal nuclease and tudor domain containing	HUMAN
NG_042048	Homo sapiens prolyl-tRNA synthetase 2, mitochondrial (PARS2), RefSeqGene on chromosome 1	HUMAN
NG_021424	Homo sapiens collagen type VI alpha 5 chain (COL6A5), RefSeqGene on chromosome 3	HUMAN
NG_009251	Homo sapiens procollagen-lysine,2-oxoglutarate 5-dioxygenase	HUMAN
NG_011467	Homo sapiens Meis homeobox	HUMAN
NG_029503	Homo sapiens GC-rich promoter binding protein	HUMAN
NG_012183	Homo sapiens lipase H (LIPH), RefSeqGene on chromosome 3	HUMAN
NG_052675	Homo sapiens oviductal glycoprotein	HUMAN
NG_053090	Homo sapiens mindbomb	HUMAN
NG_028083	Homo sapiens dynein axonemal light chain	HUMAN
NG_030464	Homo sapiens NADPH oxidase 5 (NOX5), RefSeqGene on chromosome 15	HUMAN
NG_052594	Homo sapiens phosphatidylinositol 4-kinase type	HUMAN
NG_008873	Homo sapiens Rac/Cdc	HUMAN
NG_012930	Homo sapiens solute carrier family 5 member 5 (SLC5A5), RefSeqGene on chromosome 19	HUMAN
NG_022889	Homo sapiens zinc finger protein 630 (ZNF630), RefSeqGene on chromosome X	HUMAN
NG_016986	Homo sapiens chromobox	HUMAN
NG_007065	Homo sapiens collagen type VII alpha	HUMAN
NG_016606	Homo sapiens glycerol-3-phosphate dehydrogenase	HUMAN
NG_012488	Homo sapiens prostaglandin E synthase	HUMAN
NG_034025	Homo sapiens solute carrier family 45 member	HUMAN
NG_027515	Homo sapiens SEC14 like lipid binding	HUMAN
NG_013368	Homo sapiens pyruvate dehydrogenase complex component X (PDHX), RefSeqGene on chromosome 11	HUMAN
NG_029960	Homo sapiens zinc finger MYND-type containing	HUMAN
NG_008134	Homo sapiens potassium voltage-gated channel subfamily C member	HUMAN
NG_045226	Homo sapiens family with sequence similarity 50 member B (FAM50B), RefSeqGene on chromosome 6	HUMAN
NG_051336	Homo sapiens cilia and flagella associated protein 65 (CFAP65), RefSeqGene on chromosome 2	HUMAN
NG_008433	Homo sapiens diaphanous related formin	HUMAN
NG_016590	Homo sapiens spermidine/spermine N1-acetyl transferase like	HUMAN
NG_008655	Homo sapiens cathepsin D (CTSD), RefSeqGene on chromosome 11	HUMAN
NG_013372	Homo sapiens serine peptidase inhibitor, Kunitz type	HUMAN
NG_016369	Homo sapiens LA	HUMAN
NG_016166	Homo sapiens integrin subunit alpha 9 (ITGA9), RefSeqGene on chromosome 3	HUMAN
NG_047006	Homo sapiens hexokinase	HUMAN
NG_028094	Homo sapiens zinc finger protein 5	HUMAN
NG_008086	Homo sapiens keratin 86 (KRT86), RefSeqGene on chromosome 12	HUMAN
NG_016388	Homo sapiens E74 like ETS transcription factor 4 (ELF4), RefSeqGene (LRG_335) on chromosome X	HUMAN
NG_051957	Homo sapiens HEPACAM family member	HUMAN
NG_009892	Homo sapiens interleukin	HUMAN
NG_033891	Homo sapiens RAB28, member RAS oncogene family (RAB28), RefSeqGene on chromosome 4	HUMAN
NG_016860	Homo sapiens pyruvate dehydrogenase	HUMAN
NG_012261	Homo sapiens aldehyde dehydrogenase 8 family member	HUMAN
NG_033965	Homo sapiens protein tyrosine phosphatase, receptor type U (PTPRU), RefSeqGene on chromosome 1	HUMAN
NG_028006	Homo sapiens outer dense fiber of sperm tails	HUMAN
NG_008012	Homo sapiens adenosine monophosphate deaminase	HUMAN
NG_016340	Homo sapiens ribosomal protein S6 kinase A6 (RPS6KA6), RefSeqGene on chromosome X	HUMAN
NG_009497	Homo sapiens usherin (USH2A), RefSeqGene on chromosome 1	HUMAN
NG_016700	Homo sapiens whirlin (WHRN), RefSeqGene on chromosome 9	HUMAN
NG_007262	Homo sapiens osteopetrosis associated transmembrane protein	HUMAN
NG_028165	Homo sapiens proteasome subunit beta 8 (PSMB8), RefSeqGene on chromosome 6	HUMAN
NG_050736	Homo sapiens complement C3a receptor	HUMAN
NG_051334	Homo sapiens solute carrier family 25 member 46 (SLC25A46), RefSeqGene on chromosome 5	HUMAN
NG_008104	Homo sapiens lactase (LCT), RefSeqGene (LRG_338) on chromosome 2	HUMAN
NG_029784	Homo sapiens estrogen related receptor gamma (ESRRG), RefSeqGene on chromosome 1	HUMAN
NG_050566	Homo sapiens F-box protein 17 (FBXO17), RefSeqGene on chromosome 19	HUMAN
NG_016291	Homo sapiens C-type lectin domain containing 7A (CLEC7A), RefSeqGene (LRG_179) on chromosome 12	HUMAN
NG_009893	Homo sapiens complement factor properdin (CFP), RefSeqGene (LRG_129) on chromosome X	HUMAN
NG_047123	Homo sapiens microtubule associated protein RP/EB family member	HUMAN
NG_008865	Homo sapiens ATP binding cassette subfamily D member	HUMAN
NG_033832	Homo sapiens RNA polymerase II subunit K (POLR2K), RefSeqGene on chromosome 8	HUMAN
NG_011508	Homo sapiens insulin like growth factor binding protein	HUMAN
NG_008999	Homo sapiens CDK5 regulatory subunit associated protein	HUMAN
NG_052847	Homo sapiens myosin light chain 4 (MYL4), RefSeqGene on chromosome 17	HUMAN
NG_044963	Homo sapiens pyrroline-5-carboxylate reductase	HUMAN
NG_046344	Homo sapiens collagen type XIII alpha	HUMAN
NG_042810	Homo sapiens multiple PDZ domain crumbs cell polarity complex component (MPDZ), RefSeqGene on chromosome 9	HUMAN
NG_031988	Homo sapiens S100P binding protein (S100PBP), RefSeqGene on chromosome 1	HUMAN
NG_023325	Homo sapiens C-C motif chemokine ligand	HUMAN
NG_015865	Homo sapiens egl-9 family hypoxia inducible factor	HUMAN
NG_008601	Homo sapiens arginyl-tRNA synthetase 2, mitochondrial (RARS2), RefSeqGene on chromosome 6	HUMAN
NG_007563	Homo sapiens phosphate regulating endopeptidase homolog X-linked (PHEX), RefSeqGene on chromosome X	HUMAN
NG_030672	Homo sapiens exocyst complex component 7 (EXOC7), RefSeqGene on chromosome 17	HUMAN
NG_012933	Homo sapiens solute carrier family 35 member	HUMAN
NG_047122	Homo sapiens YM	HUMAN
NG_041791	Homo sapiens	HUMAN
NG_007958	Homo sapiens cytochrome P450 family 26 subfamily C member	HUMAN
NG_029455	Homo sapiens	HUMAN
NG_052989	Homo sapiens Kruppel like factor 7 (KLF7), RefSeqGene on chromosome 2	HUMAN
NG_051656	Homo sapiens DS cell adhesion molecule like	HUMAN
NG_012329	Homo sapiens hypoxanthine phosphoribosyltransferase	HUMAN
NG_007996	Homo sapiens mitogen-activated protein kinase kinase	HUMAN
NG_008660	Homo sapiens calpain	HUMAN
NG_016315	Homo sapiens transcription elongation factor A like 4 (TCEAL4), RefSeqGene on chromosome X	HUMAN
NG_012144	Homo sapiens RAD54 like (RAD54L), RefSeqGene on chromosome 1	HUMAN
NG_053072	Homo sapiens zinc finger protein 3	HUMAN
NG_023378	Homo sapiens MAF bZIP transcription factor B (MAFB), RefSeqGene on chromosome 20	HUMAN
NG_033268	Homo sapiens tripartite motif containing	HUMAN
NG_007952	Homo sapiens cathepsin C (CTSC), RefSeqGene (LRG_50) on chromosome 11	HUMAN
NG_012184	Homo sapiens LHFPL tetraspan subfamily member 5 (LHFPL5), RefSeqGene on chromosome 6	HUMAN
NG_052834	Homo sapiens TNF receptor superfamily member 9 (TNFRSF9), RefSeqGene on chromosome 1	HUMAN
NG_012512	Homo sapiens gastrin releasing peptide receptor (GRPR), RefSeqGene on chromosome X	HUMAN
NG_042078	Homo sapiens ameloblastin (AMBN), RefSeqGene on chromosome 4	HUMAN
NG_021333	Homo sapiens DiGeorge syndrome critical region gene	HUMAN
NG_029574	Homo sapiens caspase recruitment domain family member 8 (CARD8), RefSeqGene on chromosome 19	HUMAN
NG_012894	Homo sapiens bone morphogenetic protein 15 (BMP15), RefSeqGene on chromosome X	HUMAN
NG_046893	Homo sapiens growth differentiation factor 10 (GDF10), RefSeqGene on chromosome 10	HUMAN
NG_011609	Homo sapiens S	HUMAN
NG_011858	Homo sapiens transmembrane serine protease 4 (TMPRSS4), RefSeqGene on chromosome 11	HUMAN
NG_007283	Homo sapiens complement C1q B chain (C1QB), RefSeqGene (LRG_23) on chromosome 1	HUMAN
NG_016623	Homo sapiens syntaxin binding protein	HUMAN
NG_027683	Homo sapiens semaphorin 4A (SEMA4A), RefSeqGene on chromosome 1	HUMAN
NG_016125	Homo sapiens BC	HUMAN
NG_007468	Homo sapiens basigin (Ok blood group) (BSG), RefSeqGene on chromosome 19	HUMAN
NG_030649	Homo sapiens immunoglobulin superfamily member	HUMAN
NG_015996	Homo sapiens disco interacting protein	HUMAN
NG_012550	Homo sapiens PAGE family member	HUMAN
NG_029562	Homo sapiens serine/threonine kinase 26 (STK26), RefSeqGene on chromosome X	HUMAN
NG_053162	Homo sapiens family with sequence similarity 114 member	HUMAN
NG_051991	Homo sapiens DnaJ heat shock protein family (Hsp40) member C28 (DNAJC28), RefSeqGene on chromosome 21	HUMAN
NG_051584	Homo sapiens transmembrane protein	HUMAN
NG_016387	Homo sapiens eukaryotic translation initiation factor	HUMAN
NG_021386	Homo sapiens TGF-beta activated kinase	HUMAN
NG_055677	Homo sapiens CD9 molecule (CD9), RefSeqGene on chromosome 12	HUMAN
NG_017157	Homo sapiens transmembrane protein 126A (TMEM126A), RefSeqGene on chromosome 11	HUMAN
NG_028089	Homo sapiens protein phosphatase	HUMAN
NG_011682	Homo sapiens glucose-6-phosphatase catalytic subunit	HUMAN
NG_021188	Homo sapiens phosphoinositide kinase, FYVE-type zinc finger containing (PIKFYVE), RefSeqGene on chromosome 2	HUMAN
NG_023385	Homo sapiens region containing MIR182, MIR96 and MIR1	HUMAN
NG_052807	Homo sapiens ATPase H+ transporting accessory protein	HUMAN
NG_022928	Homo sapiens nuclear receptor corepressor	HUMAN
NG_021139	Homo sapiens solute carrier family	HUMAN
NG_009220	Homo sapiens distal-less homeobox 5 (DLX5), RefSeqGene on chromosome 7	HUMAN
NG_023239	Homo sapiens EPH receptor	HUMAN
NG_030006	Homo sapiens solute carrier family 9 member	HUMAN
NG_013041	Homo sapiens tRNA splicing endonuclease subunit 54 (TSEN54), RefSeqGene on chromosome 17	HUMAN
NG_021421	Homo sapiens ubiquinol-cytochrome c reductase complex assembly factor	HUMAN
NG_052816	Homo sapiens guanylate binding protein 5 (GBP5), RefSeqGene on chromosome 1	HUMAN
NG_052795	Homo sapiens NACHT and WD repeat domain containing	HUMAN
NG_012415	Homo sapiens keratin 39 (KRT39), RefSeqGene on chromosome 17	HUMAN
NG_007396	Homo sapiens DNA ligase 4 (LIG4), RefSeqGene (LRG_79) on chromosome 13	HUMAN
NG_029507	Homo sapiens nudix hydrolase 4 (NUDT4), RefSeqGene on chromosome 12	HUMAN
NG_015961	Homo sapiens biglycan (BGN), RefSeqGene on chromosome X	HUMAN
NG_047010	Homo sapiens neurotensin (NTS), RefSeqGene on chromosome 12	HUMAN
NG_016399	Homo sapiens gap junction protein alpha	HUMAN
NG_008254	Homo sapiens fibulin 5 (FBLN5), RefSeqGene (LRG_364) on chromosome 14	HUMAN
NG_031891	Homo sapiens sodium voltage-gated channel alpha subunit 10 (SCN10A), RefSeqGene on chromosome 3	HUMAN
NG_051639	Homo sapiens chymotrypsin like (CTRL), RefSeqGene on chromosome 16	HUMAN
NG_027690	Homo sapiens pericentriolar material	HUMAN
NG_032758	Homo sapiens G protein-coupled receptor	HUMAN
NG_012878	Homo sapiens RAD54 homolog B (RAD54B), RefSeqGene on chromosome 8	HUMAN
NG_008320	Homo sapiens ess	HUMAN
NG_032784	Homo sapiens KAT8 regulatory NSL complex subunit	HUMAN
NG_015843	Homo sapiens xylosyltransferase	HUMAN
NG_008031	Homo sapiens collagen type IX alpha	HUMAN
NG_029374	Homo sapiens ring finger protein 216 (RNF216), RefSeqGene on chromosome 7	HUMAN
NG_016250	Homo sapiens ribosomal protein L39 (RPL39), RefSeqGene on chromosome X	HUMAN
NG_032576	Homo sapiens PDZ and LIM domain	HUMAN
NG_016755	Homo sapiens succinate-CoA ligase alpha subunit (SUCLG1), RefSeqGene on chromosome 2	HUMAN
NG_023302	Homo sapiens isocitrate dehydrogenase (NADP(+)) 2, mitochondrial (IDH2), RefSeqGene (LRG_611) on chromosome 15	HUMAN
NG_029917	Homo sapiens ankyrin	HUMAN
NG_047105	Homo sapiens slit guidance ligand	HUMAN
NG_051834	Homo sapiens regulator of chromosome condensation	HUMAN
NG_031880	Homo sapiens mucin 5B, oligomeric mucus/gel-forming (MUC5B), RefSeqGene on chromosome 11	HUMAN
NG_009054	Homo sapiens ATPase cation transporting 13	HUMAN
NG_027991	Homo sapiens fibroblast activation protein alpha (FAP), RefSeqGene on chromosome 2	HUMAN
NG_007272	Homo sapiens Bloom syndrome RecQ like helicase (BLM), RefSeqGene (LRG_20) on chromosome 15	HUMAN
NG_029907	Homo sapiens synaptojanin	HUMAN
NG_016152	Homo sapiens Kruppel like factor 14 (KLF14), RefSeqGene on chromosome 7	HUMAN
NG_008053	Homo sapiens acyl-CoA synthetase long chain family member 4 (ACSL4), RefSeqGene on chromosome X	HUMAN
NG_029448	Homo sapiens SGK2, serine/threonine kinase	HUMAN
NG_008645	Homo sapiens dopamine beta-hydroxylase (DBH), RefSeqGene on chromosome 9	HUMAN
NG_016565	Homo sapiens G protein-coupled receptor 174 (GPR174), RefSeqGene on chromosome X	HUMAN
NG_032967	Homo sapiens minichromosome maintenance complex component 4 (MCM4), RefSeqGene on chromosome 8	HUMAN
NG_012690	Homo sapiens flavin containing monooxygenase	HUMAN
NG_051105	Homo sapiens membrane metalloendopeptidase (MME), RefSeqGene on chromosome 3	HUMAN
NG_047178	Homo sapiens ATP binding cassette subfamily G member 4 (ABCG4), RefSeqGene on chromosome 11	HUMAN
NG_029721	Homo sapiens S	HUMAN
NG_029482	Homo sapiens arachidonate 15-lipoxygenase, type B (ALOX15B), RefSeqGene on chromosome 17	HUMAN
NG_009549	Homo sapiens activin A receptor like type	HUMAN
NG_011804	Homo sapiens EPH receptor	HUMAN
NG_029488	Homo sapiens BOK, BC	HUMAN
NG_033942	Homo sapiens cyclin dependent kinase 9 (CDK9), RefSeqGene on chromosome 9	HUMAN
NG_054716	Homo sapiens ubiquitin specific peptidase 19 (USP19), RefSeqGene on chromosome 3	HUMAN
NG_007088	Homo sapiens anosmin	HUMAN
NG_051573	Homo sapiens epithelial stromal interaction	HUMAN
NG_033939	Homo sapiens ZW10 interacting kinetochore protein (ZWINT), RefSeqGene on chromosome 10	HUMAN
NG_007872	Homo sapiens tyrosine kinase	HUMAN
NG_027921	Homo sapiens solute carrier organic anion transporter family member 2	HUMAN
NG_029809	Homo sapiens FAM20A, golgi associated secretory pathway pseudokinase (FAM20A), RefSeqGene on chromosome 17	HUMAN
NG_007578	Homo sapiens Fc fragment of IgG receptor Ia (FCGR1A), RefSeqGene (LRG_59) on chromosome 1	HUMAN
NG_053104	Homo sapiens progestin and adipoQ receptor family member	HUMAN
NG_023414	Homo sapiens tetratricopeptide repeat domain 37 (TTC37), RefSeqGene (LRG_173) on chromosome 5	HUMAN
NG_015807	Homo sapiens arachidonate lipoxygenase	HUMAN
NG_032019	Homo sapiens phospholipase C gamma	HUMAN
NG_008073	Homo sapiens VAMP associated protein B and C (VAPB), RefSeqGene (LRG_656) on chromosome 20	HUMAN
NG_007945	Homo sapiens mitofusin	HUMAN
NG_031930	Homo sapiens prickle planar cell polarity protein	HUMAN
NG_054747	Homo sapiens YEATS domain containing	HUMAN
NG_047004	Homo sapiens human immunodeficiency virus type I enhancer binding protein	HUMAN
NG_011748	Homo sapiens WN	HUMAN
NG_012287	Homo sapiens keratin	HUMAN
NG_012846	Homo sapiens matrin	HUMAN
NG_011964	Homo sapiens arginase	HUMAN
NG_034004	Homo sapiens olfactory receptor family 6 subfamily C member 68 (OR6C68), RefSeqGene on chromosome 12	HUMAN
NG_021187	Homo sapiens transmembrane and tetratricopeptide repeat containing	HUMAN
NG_054763	Homo sapiens BRD4 interacting chromatin remodeling complex associated protein like (BICRAL), RefSeqGene on chromosome 6	HUMAN
NG_008041	Homo sapiens cystathionine gamma-lyase (CTH), RefSeqGene on chromosome 1	HUMAN
NG_029777	Homo sapiens potassium voltage-gated channel subfamily H member	HUMAN
NG_031871	Homo sapiens ATP synthase	HUMAN
NG_012185	Homo sapiens neuropeptide S receptor	HUMAN
NG_016410	Homo sapiens semaphorin 5A (SEMA5A), RefSeqGene on chromosome 5	HUMAN
NG_027535	Homo sapiens immunoglobin superfamily member	HUMAN
NG_029011	Homo sapiens heterogeneous nuclear ribonucleoprotein C (C1/C2) (HNRNPC), RefSeqGene on chromosome 14	HUMAN
NG_011537	Homo sapiens myosin heavy chain	HUMAN
NG_052613	Homo sapiens coiled-coil domain containing 15 (CCDC15), RefSeqGene on chromosome 11	HUMAN
NG_016338	Homo sapiens BU	HUMAN
NG_051070	Homo sapiens pecanex homolog	HUMAN
NG_016710	Homo sapiens ribose 5-phosphate isomerase A (RPIA), RefSeqGene on chromosome 2	HUMAN
NG_029795	Homo sapiens ETS variant	HUMAN
NG_051649	Homo sapiens cysteinyl leukotriene receptor	HUMAN
NG_029185	Homo sapiens methylenetetrahydrofolate dehydrogenase (NADP+ dependent) 1-like (MTHFD1L), RefSeqGene on chromosome 6	HUMAN
NG_016271	Homo sapiens dihydroorotate dehydrogenase (quinone) (DHODH), RefSeqGene on chromosome 16	HUMAN
NG_029732	Homo sapiens ERG, ETS transcription factor (ERG), RefSeqGene on chromosome 21	HUMAN
NG_034117	Homo sapiens PET100 homolog (PET100), RefSeqGene on chromosome 19	HUMAN
NG_021172	Homo sapiens PDS5 cohesin associated factor A (PDS5A), RefSeqGene on chromosome 4	HUMAN
NG_016852	Homo sapiens gap junction protein gamma	HUMAN
NG_028085	Homo sapiens potassium two pore domain channel subfamily K member 18 (KCNK18), RefSeqGene on chromosome 10	HUMAN
NG_017149	Homo sapiens RAB40A, member RAS oncogene family (RAB40A), RefSeqGene on chromosome X	HUMAN
NG_032943	Homo sapiens peptidyl arginine deiminase 6 (PADI6), RefSeqGene on chromosome 1	HUMAN
NG_021199	Homo sapiens glycine receptor alpha 4 (GLRA4), RefSeqGene on chromosome X	HUMAN
NG_029593	Homo sapiens LYN proto-oncogene, Src family tyrosine kinase (LYN), RefSeqGene on chromosome 8	HUMAN
NG_013032	Homo sapiens Meckel syndrome, type	HUMAN
NG_029436	Homo sapiens interleukin	HUMAN
NG_012318	Homo sapiens internexin neuronal intermediate filament protein alpha (INA), RefSeqGene on chromosome 10	HUMAN
NG_050731	Homo sapiens ITPRIP like	HUMAN
NG_051597	Homo sapiens ST8 alpha-N-acetyl-neuraminide alpha-2,8-sialyltransferase 6 (ST8SIA6), RefSeqGene on chromosome 10	HUMAN
NG_011439	Homo sapiens agouti signaling protein (ASIP), RefSeqGene on chromosome 20	HUMAN
NG_021435	Homo sapiens vesicle associated membrane protein 7 (VAMP7), RefSeqGene on chromosome X and Y	HUMAN
NG_021368	Homo sapiens WD repeat domain 44 (WDR44), RefSeqGene on chromosome X	HUMAN
NG_008146	Homo sapiens follicle stimulating hormone receptor (FSHR), RefSeqGene (LRG_536) on chromosome 2	HUMAN
NG_028157	Homo sapiens crystallin gamma A (CRYGA), RefSeqGene on chromosome 2	HUMAN
NG_034157	Homo sapiens WASH complex subunit 4 (WASHC4), RefSeqGene on chromosome 12	HUMAN
NG_023324	Homo sapiens disrupted in renal carcinoma	HUMAN
NG_008980	Homo sapiens sprouty related EV	HUMAN
NG_032806	Homo sapiens centrosomal protein 135 (CEP135), RefSeqGene on chromosome 4	HUMAN
NG_011790	Homo sapiens ATP binding cassette subfamily A member	HUMAN
NG_012625	Homo sapiens kelch like family member 15 (KLHL15), RefSeqGene on chromosome X	HUMAN
NG_011633	Homo sapiens tectorin alpha (TECTA), RefSeqGene on chromosome 11	HUMAN
NG_033950	Homo sapiens adhesion G protein-coupled receptor	HUMAN
NG_008862	Homo sapiens phosphoglycerate kinase	HUMAN
NG_053078	Homo sapiens NADH:ubiquinone oxidoreductase complex assembly factor 7 (NDUFAF7), RefSeqGene on chromosome 2	HUMAN
NG_046897	Homo sapiens protein phosphatase	HUMAN
NG_029961	Homo sapiens calcyclin binding protein (CACYBP), RefSeqGene on chromosome 1	HUMAN
NG_013036	Homo sapiens neuronal PAS domain protein	HUMAN
NG_023346	Homo sapiens TNF receptor associated factor	HUMAN
NG_016864	Homo sapiens cereblon (CRBN), RefSeqGene on chromosome 3	HUMAN
NG_023286	Homo sapiens tripartite motif containing 24 (TRIM24), RefSeqGene on chromosome 7	HUMAN
NG_053147	Homo sapiens myosin XVI (MYO16), RefSeqGene on chromosome 13	HUMAN
NG_052909	Homo sapiens mitochondrial ribosomal protein L28 (MRPL28), RefSeqGene on chromosome 16	HUMAN
NG_053119	Homo sapiens tRNA methyltransferase 5 (TRMT5), RefSeqGene on chromosome 14	HUMAN
NG_007386	Homo sapiens presenilin	HUMAN
NG_009379	Homo sapiens potassium voltage-gated channel subfamily J member	HUMAN
NG_011805	Homo sapiens erb-	HUMAN
NG_015823	Homo sapiens glycine receptor beta (GLRB), RefSeqGene on chromosome 4	HUMAN
NG_047145	Homo sapiens piccolo presynaptic cytomatrix protein (PCLO), RefSeqGene on chromosome 7	HUMAN
NG_046933	Homo sapiens tetraspanin 8 (TSPAN8), RefSeqGene on chromosome 12	HUMAN
NG_029955	Homo sapiens RNA binding motif protein 39 (RBM39), RefSeqGene on chromosome 20	HUMAN
NG_021324	Homo sapiens MAGE family member	HUMAN
NG_029057	Homo sapiens SAMM50 sorting and assembly machinery component (SAMM50), RefSeqGene on chromosome 22	HUMAN
NG_008135	Homo sapiens glyoxylate and hydroxypyruvate reductase (GRHPR), RefSeqGene on chromosome 9	HUMAN
NG_054722	Homo sapiens NLR family pyrin domain containing	HUMAN
NG_008305	Homo sapiens mitogen-activated protein kinase kinase	HUMAN
NG_034198	Homo sapiens adenylate cyclase	HUMAN
NG_032780	Homo sapiens exosome component	HUMAN
NG_013264	Homo sapiens SPANX family member N4 (SPANXN4), RefSeqGene on chromosome X	HUMAN
NG_054929	Homo sapiens transmembrane protein 256 (TMEM256), RefSeqGene on chromosome 17	HUMAN
NG_031912	Homo sapiens myosin binding protein C, slow type (MYBPC1), RefSeqGene on chromosome 12	HUMAN
NG_015970	Homo sapiens collectrin, amino acid transport regulator (CLTRN), RefSeqGene on chromosome X	HUMAN
NG_029112	Homo sapiens NIMA related kinase	HUMAN
NG_046980	Homo sapiens synaptonemal complex protein	HUMAN
NG_021432	Homo sapiens zinc finger protein 275 (ZNF275), RefSeqGene on chromosome X	HUMAN
NG_016236	Homo sapiens oncostatin M receptor (OSMR), RefSeqGene on chromosome 5	HUMAN
NG_053153	Homo sapiens decapping enzyme, scavenger (DCPS), RefSeqGene on chromosome 11	HUMAN
NG_032869	Homo sapiens nicotinamide nucleotide transhydrogenase (NNT), RefSeqGene on chromosome 5	HUMAN
NG_032009	Homo sapiens WAS/WASL interacting protein family member	HUMAN
NG_054762	Homo sapiens DENN domain containing 1C (DENND1C), RefSeqGene on chromosome 19	HUMAN
NG_029761	Homo sapiens coiled-coil domain containing 40 (CCDC40), RefSeqGene on chromosome 17	HUMAN
NG_033002	Homo sapiens calpain 5 (CAPN5), RefSeqGene on chromosome 11	HUMAN
NG_054920	Homo sapiens coronin 6 (CORO6), RefSeqGene on chromosome 17	HUMAN
NG_030562	Homo sapiens guanine deaminase (GDA), RefSeqGene on chromosome 9	HUMAN
NG_012167	Homo sapiens CD209 molecule (CD209), RefSeqGene on chromosome 19	HUMAN
NG_013369	Homo sapiens patched	HUMAN
NG_008351	Homo sapiens keratin 18 (KRT18), RefSeqGene on chromosome 12	HUMAN
NG_052621	Homo sapiens BTB domain containing	HUMAN
NG_041814	Homo sapiens microfibril associated protein 5 (MFAP5), RefSeqGene on chromosome 12	HUMAN
NG_041794	Homo sapiens potassium voltage-gated channel subfamily J member 8 (KCNJ8), RefSeqGene on chromosome 12	HUMAN
NG_033977	Homo sapiens gamma-aminobutyric acid type A receptor rh	HUMAN
NG_052917	Homo sapiens adenosine	HUMAN
NG_008974	Homo sapiens Wnt family member 4 (WNT4), RefSeqGene on chromosome 1	HUMAN
NG_042870	Homo sapiens matrix metallopeptidase 19 (MMP19), RefSeqGene on chromosome 12	HUMAN
NG_029798	Homo sapiens MAP kinase interacting serine/threonine kinase	HUMAN
NG_008352	Homo sapiens keratin	HUMAN
NG_012816	Homo sapiens chordin like	HUMAN
NG_051827	Homo sapiens archaelysin family metallopeptidase	HUMAN
NG_023257	Homo sapiens lactotransferrin (LTF), RefSeqGene on chromosome 3	HUMAN
NG_051965	Homo sapiens small G protein signaling modulator	HUMAN
NG_044996	Homo sapiens MEST intronic transcript 1, antisense RNA (MESTIT1), RefSeqGene on chromosome 7	HUMAN
NG_017036	Homo sapiens transient receptor potential cation channel subfamily M member 6 (TRPM6), RefSeqGene on chromosome 9	HUMAN
NG_046978	Homo sapiens Charcot-Leyden crystal galectin (CLC), RefSeqGene on chromosome 19	HUMAN
NG_051240	Homo sapiens kelch like family member 9 (KLHL9), RefSeqGene on chromosome 9	HUMAN
NG_033266	Homo sapiens dermatan sulfate epimerase (DSE), RefSeqGene on chromosome 6	HUMAN
NG_008695	Homo sapiens zinc metallopeptidase STE24 (ZMPSTE24), RefSeqGene (LRG_212) on chromosome 1	HUMAN
NG_015863	Homo sapiens folate receptor	HUMAN
NG_047030	Homo sapiens ATP binding cassette subfamily F member	HUMAN
NG_027808	Homo sapiens NADH:ubiquinone oxidoreductase subunit A	HUMAN
NG_034258	Homo sapiens armadillo repeat containing 5 (ARMC5), RefSeqGene on chromosome 16	HUMAN
NG_029902	Homo sapiens regenerating family member	HUMAN
NG_009634	Homo sapiens tafazzin (TAZ), RefSeqGene on chromosome X	HUMAN
NG_012454	Homo sapiens forkhead box	HUMAN
NG_012825	Homo sapiens coenzyme Q8A (COQ8A), RefSeqGene on chromosome 1	HUMAN
NG_008340	Homo sapiens peroxisomal biogenesis factor 14 (PEX14), RefSeqGene on chromosome 1	HUMAN
NG_013272	Homo sapiens MAGE family member	HUMAN
NG_012872	Homo sapiens gelsolin (GSN), RefSeqGene on chromosome 9	HUMAN
NG_032151	Homo sapiens KiSS	HUMAN
NG_008924	Homo sapiens ALG3, alpha-1,3- mannosyltransferase (ALG3), RefSeqGene on chromosome 3	HUMAN
NG_041782	Homo sapiens ATR interacting protein (ATRIP), RefSeqGene on chromosome 3	HUMAN
NG_017158	Homo sapiens highly divergent homeobox (HDX), RefSeqGene on chromosome X	HUMAN
NG_012048	Homo sapiens BU	HUMAN
NG_029891	Homo sapiens inositol polyphosphate-5-phosphatase K (INPP5K), RefSeqGene on chromosome 17	HUMAN
NG_015867	Homo sapiens abnormal spindle microtubule assembly (ASPM), RefSeqGene on chromosome 1	HUMAN
NG_011876	Homo sapiens protocadherin 9 (PCDH9), RefSeqGene on chromosome 13	HUMAN
NG_008777	Homo sapiens dynein cytoplasmic	HUMAN
NG_008779	Homo sapiens paraoxonase	HUMAN
NG_052990	Homo sapiens beta-1,3-galactosyltransferase	HUMAN
NG_028240	Homo sapiens cell division cycle 6 (CDC6), RefSeqGene on chromosome 17	HUMAN
NG_034161	Homo sapiens glutaredoxin and cysteine rich domain containing	HUMAN
NG_021304	Homo sapiens adhesion G protein-coupled receptor	HUMAN
NG_008638	Homo sapiens OCRL, inositol polyphosphate-5-phosphatase (OCRL), RefSeqGene on chromosome X	HUMAN
NG_028228	Homo sapiens ADAM metallopeptidase with thrombospondin type	HUMAN
NG_016545	Homo sapiens BTB domain containing 9 (BTBD9), RefSeqGene on chromosome 6	HUMAN
NG_029013	Homo sapiens retinoic acid receptor beta (RARB), RefSeqGene on chromosome 3	HUMAN
NG_021266	Homo sapiens zinc finger protein	HUMAN
NG_012036	Homo sapiens aminoacylase	HUMAN
NG_011628	Homo sapiens transmembrane inner ear (TMIE), RefSeqGene on chromosome 3	HUMAN
NG_016285	Homo sapiens cation channel sperm associated	HUMAN
NG_029620	Homo sapiens KRAB-A domain containing	HUMAN
NG_053007	Homo sapiens pyrophosphatase (inorganic)	HUMAN
NG_034122	Homo sapiens methionyl-tRNA synthetase 2, mitochondrial (MARS2), RefSeqGene on chromosome 2	HUMAN
NG_009168	Homo sapiens clarin	HUMAN
NG_023261	Homo sapiens peptidyl arginine deiminase 4 (PADI4), RefSeqGene on chromosome 1	HUMAN
NG_029715	Homo sapiens tumor protein p	HUMAN
NG_012646	Homo sapiens transforming growth factor beta induced (TGFBI), RefSeqGene on chromosome 5	HUMAN
NG_008766	Homo sapiens chloride voltage-gated channel 6 (CLCN6), RefSeqGene on chromosome 1	HUMAN
NG_012972	Homo sapiens myocardin (MYOCD), RefSeqGene on chromosome 17	HUMAN
NG_011551	Homo sapiens microseminoprotein beta (MSMB), RefSeqGene on chromosome 10	HUMAN
NG_047209	Homo sapiens interleukin	HUMAN
NG_052914	Homo sapiens ATP/GTP binding protein like 5 (AGBL5), RefSeqGene on chromosome 2	HUMAN
NG_008624	Homo sapiens keratin 14 (KRT14), RefSeqGene on chromosome 17	HUMAN
NG_016275	Homo sapiens interleukin 10 receptor subunit alpha (IL10RA), RefSeqGene (LRG_151) on chromosome 11	HUMAN
NG_034032	Homo sapiens transmembrane phosphatase with tensin homology (TPTE), RefSeqGene on chromosome 21	HUMAN
NG_008185	Homo sapiens lactate dehydrogenase A (LDHA), RefSeqGene on chromosome 11	HUMAN
NG_033914	Homo sapiens CD207 molecule (CD207), RefSeqGene on chromosome 2	HUMAN
NG_031926	Homo sapiens inositol monophosphatase domain containing	HUMAN
NG_016589	Homo sapiens proline rich and Gla domain	HUMAN
NG_027691	Homo sapiens disrupted in renal carcinoma	HUMAN
NG_021469	Homo sapiens solute carrier family 38 member 5 (SLC38A5), RefSeqGene on chromosome X	HUMAN
NG_029636	Homo sapiens pre T cell antigen receptor alpha (PTCRA), RefSeqGene on chromosome 6	HUMAN
NG_015815	Homo sapiens zinc finger protein 397 (ZNF397), RefSeqGene on chromosome 18	HUMAN
NG_029098	Homo sapiens DNA fragmentation factor subunit alpha (DFFA), RefSeqGene on chromosome 1	HUMAN
NG_047088	Homo sapiens suppression of tumorigenicity 7 (ST7), RefSeqGene on chromosome 7	HUMAN
NG_029457	Homo sapiens zinc finger CCCH-type containing, antiviral	HUMAN
NG_016432	Homo sapiens zinc finger protein 264 (ZNF264), RefSeqGene on chromosome 19	HUMAN
NG_007291	Homo sapiens cytochrome b-245 alpha chain (CYBA), RefSeqGene (LRG_52) on chromosome 16	HUMAN
NG_027816	Homo sapiens thyrotropin releasing hormone (TRH), RefSeqGene on chromosome 3	HUMAN
NG_016310	Homo sapiens Ras and Rab interactor	HUMAN
NG_029186	Homo sapiens caldesmon	HUMAN
NG_029972	Homo sapiens PILR alpha associated neural protein (PIANP), RefSeqGene on chromosome 12	HUMAN
NG_033857	Homo sapiens solute carrier family 35 member	HUMAN
NG_033272	Homo sapiens mindbomb	HUMAN
NG_031879	Homo sapiens ADAM metallopeptidase with thrombospondin type	HUMAN
NG_008136	Homo sapiens sulfite oxidase (SUOX), RefSeqGene on chromosome 12	HUMAN
NG_029816	Homo sapiens prostate and breast cancer overexpressed	HUMAN
NG_012047	Homo sapiens BRC	HUMAN
NG_007553	Homo sapiens actin, alpha, cardiac muscle	HUMAN
NG_029120	Homo sapiens sortilin related VPS10 domain containing receptor	HUMAN
NG_011444	Homo sapiens fatty acid binding protein	HUMAN
NG_052887	Homo sapiens prolyl 4-hydroxylase subunit alpha	HUMAN
NG_042041	Homo sapiens integrin subunit beta 6 (ITGB6), RefSeqGene on chromosome 2	HUMAN
NG_007957	Homo sapiens cytochrome P450 family 26 subfamily B member	HUMAN
NG_027514	Homo sapiens MOB kinase activator 3C (MOB3C), RefSeqGene on chromosome 1	HUMAN
NG_029437	Homo sapiens mitogen-activated protein kinase kinase 6 (MAP2K6), RefSeqGene on chromosome 17	HUMAN
NG_031991	Homo sapiens BC	HUMAN
NG_021219	Homo sapiens adhesion G protein-coupled receptor G4 (ADGRG4), RefSeqGene on chromosome X	HUMAN
NG_008972	Homo sapiens decaprenyl diphosphate synthase subunit	HUMAN
NG_053113	Homo sapiens target of my	HUMAN
NG_012497	Homo sapiens chloride intracellular channel	HUMAN
NG_027823	Homo sapiens pleckstrin homology domain containing	HUMAN
NG_054924	Homo sapiens zinc finger protein 560 (ZNF560), RefSeqGene on chromosome 19	HUMAN
NG_047012	Homo sapiens ATPase H+ transporting	HUMAN
NG_042856	Homo sapiens anoctamin	HUMAN
NG_047163	Homo sapiens integrator complex subunit 8 (INTS8), RefSeqGene on chromosome 8	HUMAN
NG_052987	Homo sapiens zinc finger protein 148 (ZNF148), RefSeqGene on chromosome 3	HUMAN
NG_006669	Homo sapiens ABO, alpha 1-3-N-acetylgalactosaminyltransferase and alpha 1-3-galactosyltransferase (ABO), RefSeqGene on chromosome 9	HUMAN
NG_017016	Homo sapiens ankyrin repeat and SOCS box containing 10 (ASB10), RefSeqGene on chromosome 7	HUMAN
NG_029496	Homo sapiens death inducer-obliterator	HUMAN
NG_029406	Homo sapiens attractin (ATRN), RefSeqGene on chromosome 20	HUMAN
NG_007098	Homo sapiens vacuolar protein sorting	HUMAN
NG_013014	Homo sapiens myosin heavy chain	HUMAN
NG_012324	Homo sapiens keratin 80 (KRT80), RefSeqGene on chromosome 12	HUMAN
NG_011849	Homo sapiens dachshund family transcription factor	HUMAN
NG_033825	Homo sapiens epiplakin	HUMAN
NG_009216	Homo sapiens cholinergic receptor nicotinic alpha 7 subunit (CHRNA7), RefSeqGene on chromosome 15	HUMAN
NG_013256	Homo sapiens PNMA family member	HUMAN
NG_007937	Homo sapiens cytochrome P450 family 4 subfamily A member	HUMAN
NG_009032	Homo sapiens collagen like tail subunit of asymmetric acetylcholinesterase (COLQ), RefSeqGene on chromosome 3	HUMAN
NG_029751	Homo sapiens paraspeckle component	HUMAN
NG_027998	Homo sapiens secretogranin II (SCG2), RefSeqGene on chromosome 2	HUMAN
NG_028229	Homo sapiens valyl-tRNA synthetase (VARS), RefSeqGene on chromosome 6	HUMAN
NG_016403	Homo sapiens dystrophin related protein	HUMAN
NG_029903	Homo sapiens regulator of G protein signaling	HUMAN
NG_029692	Homo sapiens 2'-5'-oligoadenylate synthetase	HUMAN
NG_008405	Homo sapiens keratin 10 (KRT10), RefSeqGene on chromosome 17	HUMAN
NG_023241	Homo sapiens Fc receptor like	HUMAN
NG_021227	Homo sapiens ring finger protein 113A (RNF113A), RefSeqGene on chromosome X	HUMAN
NG_029537	Homo sapiens phosphatase and actin regulator	HUMAN
NG_009294	Homo sapiens heat shock transcription factor 4 (HSF4), RefSeqGene on chromosome 16	HUMAN
NG_028042	Homo sapiens choline dehydrogenase (CHDH), RefSeqGene on chromosome 3	HUMAN
NG_008120	Homo sapiens gastric intrinsic factor (GIF), RefSeqGene on chromosome 11	HUMAN
NG_032763	Homo sapiens KIAA1324 (KIAA1324), RefSeqGene on chromosome 1	HUMAN
NG_052801	Homo sapiens polycystin	HUMAN
NG_012295	Homo sapiens keratin 38 (KRT38), RefSeqGene on chromosome 17	HUMAN
NG_009069	Homo sapiens proline rich membrane anchor	HUMAN
NG_013342	Homo sapiens dihydrolipoamide S-acetyltransferase (DLAT), RefSeqGene on chromosome 11	HUMAN
NG_011607	Homo sapiens MER proto-oncogene, tyrosine kinase (MERTK), RefSeqGene on chromosome 2	HUMAN
NG_050761	Homo sapiens protocadherin beta 4 (PCDHB4), RefSeqGene on chromosome 5	HUMAN
NG_023376	Homo sapiens zinc finger protein 674 (ZNF674), RefSeqGene on chromosome X	HUMAN
NG_012965	Homo sapiens prickle planar cell polarity protein	HUMAN
NG_029116	Homo sapiens protein tyrosine phosphatase, non-receptor type	HUMAN
NG_012168	Homo sapiens phosphodiesterase 11A (PDE11A), RefSeqGene on chromosome 2	HUMAN
NG_029165	Homo sapiens catenin beta interacting protein	HUMAN
NG_050930	Homo sapiens solute carrier family 9 member	HUMAN
NG_011818	Homo sapiens loricrin (LOR), RefSeqGene on chromosome 1	HUMAN
NG_012530	Homo sapiens suppressor of variegation 3-9 homolog	HUMAN
NG_032883	Homo sapiens gamma-aminobutyric acid type A receptor alpha5 subunit (GABRA5), RefSeqGene on chromosome 15	HUMAN
NG_021310	Homo sapiens G-patch domain and KOW motifs (GPKOW), RefSeqGene on chromosome X	HUMAN
NG_008046	Homo sapiens solute carrier family 26 member	HUMAN
NG_012823	Homo sapiens ankyrin repeat and SOCS box containing	HUMAN
NG_030018	Homo sapiens S	HUMAN
NG_052983	Homo sapiens zinc finger protein 136 (ZNF136), RefSeqGene on chromosome 19	HUMAN
NG_034147	Homo sapiens ubiquinol-cytochrome c reductase complex assembly factor	HUMAN
NG_033038	Homo sapiens dishevelled segment polarity protein	HUMAN
NG_046782	Homo sapiens HECT domain and ankyrin repeat containing	HUMAN
NG_052069	Homo sapiens talin rod domain containing	HUMAN
NG_016648	Homo sapiens solute carrier family 10 member	HUMAN
NG_029387	Homo sapiens V-set pre-B cell surrogate light chain	HUMAN
NG_029427	Homo sapiens ectonucleoside triphosphate diphosphohydrolase	HUMAN
NG_007368	Homo sapiens CD79b molecule (CD79B), RefSeqGene (LRG_43) on chromosome 17	HUMAN
NG_051190	Homo sapiens keratinocyte proline rich protein (KPRP), RefSeqGene on chromosome 1	HUMAN
NG_011540	Homo sapiens solute carrier family	HUMAN
NG_051581	Homo sapiens cilia and flagella associated protein	HUMAN
NG_029612	Homo sapiens SRY-box 5 (SOX5), RefSeqGene on chromosome 12	HUMAN
NG_009261	Homo sapiens elastin (ELN), RefSeqGene on chromosome 7	HUMAN
NG_047180	Homo sapiens CREB regulated transcription coactivator	HUMAN
NG_011791	Homo sapiens activin A receptor type 2B (ACVR2B), RefSeqGene on chromosome 3	HUMAN
NG_030417	Homo sapiens A-kinase interacting protein	HUMAN
NG_008181	Homo sapiens homeobox A	HUMAN
NG_054921	Homo sapiens zinc finger protein 787 (ZNF787), RefSeqGene on chromosome 19	HUMAN
NG_012662	Homo sapiens ribonuclease	HUMAN
NG_023338	Homo sapiens peptide YY (PYY), RefSeqGene on chromosome 17	HUMAN
NG_029726	Homo sapiens dynamin	HUMAN
NG_012064	Homo sapiens epoxide hydrolase	HUMAN
NG_021347	Homo sapiens PH domain containing endocytic trafficking adaptor	HUMAN
NG_023363	Homo sapiens glutathione S-transferase omega	HUMAN
NG_029056	Homo sapiens signal peptide, CUB domain and EGF like domain containing	HUMAN
NG_034145	Homo sapiens dual specificity tyrosine phosphorylation regulated kinase 1B (DYRK1B), RefSeqGene on chromosome 19	HUMAN
NG_017089	Homo sapiens galectin	HUMAN
NG_016857	Homo sapiens	HUMAN
NG_028982	Homo sapiens transcription factor 20 (TCF20), RefSeqGene on chromosome 22	HUMAN
NG_011543	Homo sapiens FXYD domain containing ion transport regulator	HUMAN
NG_034023	Homo sapiens COP9 signalosome subunit 7A (COPS7A), RefSeqGene on chromosome 12	HUMAN
NG_047001	Homo sapiens PHD finger protein	HUMAN
NG_009360	Homo sapiens SIX homeobox	HUMAN
NG_016349	Homo sapiens FM	HUMAN
NG_021228	Homo sapiens zinc finger CCHC-type containing	HUMAN
NG_030358	Homo sapiens nudix hydrolase 9 (NUDT9), RefSeqGene on chromosome 4	HUMAN
NG_029781	Homo sapiens glutamate metabotropic receptor 7 (GRM7), RefSeqGene on chromosome 3	HUMAN
NG_007149	Homo sapiens B cell CLL/lymphoma 6 (BCL6), RefSeqGene on chromosome 3	HUMAN
NG_023388	Homo sapiens membrane spanning 4-domains	HUMAN
NG_021348	Homo sapiens psoriasis susceptibility	HUMAN
NG_042818	Homo sapiens CXADR like membrane protein (CLMP), RefSeqGene on chromosome 11	HUMAN
NG_027759	Homo sapiens caspase recruitment domain family member	HUMAN
NG_050642	Homo sapiens frizzled class receptor 5 (FZD5), RefSeqGene on chromosome 2	HUMAN
NG_042807	Homo sapiens nuclear receptor subfamily	HUMAN
NG_045219	Homo sapiens zinc finger DBF-type containing	HUMAN
NG_021290	Homo sapiens family with sequence similarity 9 member C (FAM9C), RefSeqGene on chromosome X	HUMAN
NG_013250	Homo sapiens pyrimidinergic receptor P2Y4 (P2RY4), RefSeqGene on chromosome X	HUMAN
NG_051292	Homo sapiens GEN1, Holliday junction 5' flap endonuclease (GEN1), RefSeqGene on chromosome 2	HUMAN
NG_016974	Homo sapiens tubulin tyrosine ligase like 5 (TTLL5), RefSeqGene on chromosome 14	HUMAN
NG_008227	Homo sapiens ataxin 7 (ATXN7), RefSeqGene on chromosome 3	HUMAN
NG_013056	Homo sapiens chitinase	HUMAN
NG_011475	Homo sapiens toll like receptor 4 (TLR4), RefSeqGene on chromosome 9	HUMAN
NG_033944	Homo sapiens EPH receptor A7 (EPHA7), RefSeqGene on chromosome 6	HUMAN
NG_029905	Homo sapiens spectrin beta, non-erythrocytic 4 (SPTBN4), RefSeqGene on chromosome 19	HUMAN
NG_029627	Homo sapiens pellino	HUMAN
NG_047022	Homo sapiens phosphatidylinositol-3,4,5-trisphosphate dependent Rac exchange factor	HUMAN
NG_007854	Homo sapiens beta-1,3-N-acetylgalactosaminyltransferase	HUMAN
NG_012875	Homo sapiens makorin ring finger protein	HUMAN
NG_009027	Homo sapiens solute carrier family 40 member	HUMAN
NG_009617	Homo sapiens CCAAT enhancer binding protein epsilon (CEBPE), RefSeqGene (LRG_45) on chromosome 14	HUMAN
NG_029953	Homo sapiens transcription factor	HUMAN
NG_042274	Homo sapiens eukaryotic translation elongation factor	HUMAN
NG_008077	Homo sapiens keratin	HUMAN
NG_034072	Homo sapiens catenin alpha	HUMAN
NG_027825	Homo sapiens ELMO domain containing	HUMAN
NG_042821	Homo sapiens netrin	HUMAN
NG_009060	Homo sapiens low density lipoprotein receptor (LDLR), RefSeqGene (LRG_274) on chromosome 19	HUMAN
NG_008885	Homo sapiens SPG11, spatacsin vesicle trafficking associated (SPG11), RefSeqGene on chromosome 15	HUMAN
NG_016254	Homo sapiens brain expressed X-linked	HUMAN
NG_033259	Homo sapiens transmembrane anterior posterior transformation	HUMAN
NG_008284	Homo sapiens survival motor neuron domain containing	HUMAN
NG_008205	Homo sapiens phosphoenolpyruvate carboxykinase	HUMAN
NG_023386	Homo sapiens CD	HUMAN
NG_007986	Homo sapiens cytochrome P450 family 27 subfamily C member	HUMAN
NG_007928	Homo sapiens cytochrome P450 family	HUMAN
NG_011494	Homo sapiens secreted LY6/PLAUR domain containing	HUMAN
NG_030040	Homo sapiens male germ cell associated kinase (MAK), RefSeqGene on chromosome 6	HUMAN
NG_016411	Homo sapiens potassium voltage-gated channel subfamily J member 10 (KCNJ10), RefSeqGene on chromosome 1	HUMAN
NG_016869	Homo sapiens succinate dehydrogenase complex assembly factor	HUMAN
NG_031836	Homo sapiens Z-DNA binding protein	HUMAN
NG_012833	Homo sapiens fumarylacetoacetate hydrolase (FAH), RefSeqGene on chromosome 15	HUMAN
NG_011946	Homo sapiens NADH:ubiquinone oxidoreductase core subunit	HUMAN
NG_012889	Homo sapiens FUS RNA binding protein (FUS), RefSeqGene (LRG_655) on chromosome 16	HUMAN
NG_016445	Homo sapiens claudin	HUMAN
NG_012880	Homo sapiens cyclin	HUMAN
NG_028296	Homo sapiens CXXC finger protein	HUMAN
NG_052876	Homo sapiens serpin family B member 8 (SERPINB8), RefSeqGene on chromosome 18	HUMAN
NG_009816	Homo sapiens calcium voltage-gated channel subunit alph	HUMAN
NG_011466	Homo sapiens lysyl oxidase like	HUMAN
NG_021393	Homo sapiens thymopoietin (TMPO), RefSeqGene (LRG_443) on chromosome 12	HUMAN
NG_033143	Homo sapiens diacylglycerol kinase kappa (DGKK), RefSeqGene on chromosome X	HUMAN
NG_013339	Homo sapiens catalase (CAT), RefSeqGene on chromosome 11	HUMAN
NG_042182	Homo sapiens eomesodermin (EOMES), RefSeqGene on chromosome 3	HUMAN
NG_033938	Homo sapiens zona pellucida glycoprotein	HUMAN
NG_041769	Homo sapiens ATP synthase	HUMAN
NG_009630	Homo sapiens leucine rich repeat containing 8 VRAC subunit A (LRRC8A), RefSeqGene (LRG_80) on chromosome 9	HUMAN
NG_012323	Homo sapiens keratin 79 (KRT79), RefSeqGene on chromosome 12	HUMAN
NG_007489	Homo sapiens ret proto-oncogene (RET), RefSeqGene (LRG_518) on chromosome 10	HUMAN
NG_032944	Homo sapiens calmodulin-lysine N-methyltransferase (CAMKMT), RefSeqGene on chromosome 2	HUMAN
NG_029082	Homo sapiens catsper channel auxiliary subunit epsilon (CATSPERE), RefSeqGene on chromosome 1	HUMAN
NG_021335	Homo sapiens leucine rich repeats and calponin homology domain containing	HUMAN
NG_052843	Homo sapiens ecto-NOX disulfide-thiol exchanger	HUMAN
NG_050631	Homo sapiens phosphatidylinositol glycan anchor biosynthesis class C (PIGC), RefSeqGene on chromosome 1	HUMAN
NG_015960	Homo sapiens calcitonin related polypeptide alpha (CALCA), RefSeqGene (LRG_13) on chromosome 11	HUMAN
NG_007702	Homo sapiens mevalonate kinase (MVK), RefSeqGene (LRG_156) on chromosome 12	HUMAN
NG_021374	Homo sapiens early growth response	HUMAN
NG_008151	Homo sapiens uromodulin (UMOD), RefSeqGene on chromosome 16	HUMAN
NG_028217	Homo sapiens SPARC related modular calcium binding	HUMAN
NG_009288	Homo sapiens argininosuccinate lyase (ASL), RefSeqGene on chromosome 7	HUMAN
NG_007728	Homo sapiens intercellular adhesion molecule 4 (Landsteiner-Wiener blood group) (ICAM4), RefSeqGene on chromosome 19	HUMAN
NG_053092	Homo sapiens tudor domain containing 5 (TDRD5), RefSeqGene on chromosome 1	HUMAN
NG_008322	Homo sapiens serine protease	HUMAN
NG_017002	Homo sapiens secretion associated Ras related GTPase 1B (SAR1B), RefSeqGene on chromosome 5	HUMAN
NG_051089	Homo sapiens ubiquitin protein ligase	HUMAN
NG_053188	Homo sapiens family with sequence similarity	HUMAN
NG_012150	Homo sapiens 3'-phosphoadenosine 5'-phosphosulfate synthase	HUMAN
NG_047157	Homo sapiens OTU deubiquitinase 4 (OTUD4), RefSeqGene on chromosome 4	HUMAN
NG_047038	Homo sapiens myelin regulatory factor (MYRF), RefSeqGene on chromosome 11	HUMAN
NG_033978	Homo sapiens membrane spanning 4-domains A6A (MS4A6A), RefSeqGene on chromosome 11	HUMAN
NG_007488	Homo sapiens ribosomal protein S6 kinase	HUMAN
NG_012340	Homo sapiens succinate dehydrogenase complex iron sulfur subunit B (SDHB), RefSeqGene (LRG_316) on chromosome 1	HUMAN
NG_015850	Homo sapiens ferritin heavy chain like 17 (FTHL17), RefSeqGene on chromosome X	HUMAN
NG_016278	Homo sapiens tolloid like	HUMAN
NG_012815	Homo sapiens kelch like family member 4 (KLHL4), RefSeqGene on chromosome X	HUMAN
NG_032168	Homo sapiens glycerol-3-phosphate dehydrogenase	HUMAN
NG_012384	Homo sapiens paired box 8 (PAX8), RefSeqGene on chromosome 2	HUMAN
NG_051040	Homo sapiens polypeptide N-acetylgalactosaminyltransferase 14 (GALNT14), RefSeqGene on chromosome 2	HUMAN
NG_028105	Homo sapiens FM	HUMAN
NG_012101	Homo sapiens matrix metallopeptidase 8 (MMP8), RefSeqGene on chromosome 11	HUMAN
NG_016799	Homo sapiens kinesin family member 4A (KIF4A), RefSeqGene on chromosome X	HUMAN
NG_033107	Homo sapiens collagen type XIV alpha	HUMAN
NG_009089	Homo sapiens Fas cell surface death receptor (FAS), RefSeqGene (LRG_134) on chromosome 10	HUMAN
NG_047094	Homo sapiens aldo-keto reductase family	HUMAN
NG_012006	Homo sapiens major histocompatibility complex, class II, DM alpha (HLA-DMA), RefSeqGene on chromosome 6	HUMAN
NG_052668	Homo sapiens acyl-CoA oxidase	HUMAN
NG_013238	Homo sapiens interleukin 9 receptor (IL9R), RefSeqGene on chromosome X and Y	HUMAN
NG_016264	Homo sapiens V-set and immunoglobulin domain containing	HUMAN
NG_033244	Homo sapiens ribitol xylosyltransferase	HUMAN
NG_029235	Homo sapiens proline rich 5 (PRR5), RefSeqGene on chromosome 22	HUMAN
NG_007566	Homo sapiens CD3g molecule (CD3G), RefSeqGene (LRG_39) on chromosome 11	HUMAN
NG_047109	Homo sapiens RAS protein activator like	HUMAN
NG_008775	Homo sapiens ALS2, alsin Rho guanine nucleotide exchange factor (ALS2), RefSeqGene on chromosome 2	HUMAN
NG_012452	Homo sapiens 5-hydroxytryptamine receptor 3E (HTR3E), RefSeqGene on chromosome 3	HUMAN
NG_054925	Homo sapiens family with sequence similarity 98 member C (FAM98C), RefSeqGene on chromosome 19	HUMAN
NG_016855	Homo sapiens calcium homeostasis modulator	HUMAN
NG_046942	Homo sapiens S	HUMAN
NG_008837	Homo sapiens apolipoprotein	HUMAN
NG_034230	Homo sapiens potassium voltage-gated channel subfamily D member	HUMAN
NG_050641	Homo sapiens solute carrier family	HUMAN
NG_016745	Homo sapiens sulfotransferase family 2A member	HUMAN
NG_007579	Homo sapiens TNF receptor superfamily member 13C (TNFRSF13C), RefSeqGene (LRG_184) on chromosome 22	HUMAN
NG_033093	Homo sapiens potassium voltage-gated channel subfamily J member 18 (KCNJ18), RefSeqGene on chromosome 17	HUMAN
NG_012233	Homo sapiens pyruvate dehyrogenase phosphatase catalytic subunit	HUMAN
NG_029918	Homo sapiens BT	HUMAN
NG_029063	Homo sapiens sulfotransferase family 2B member	HUMAN
NG_041938	Homo sapiens potassium voltage-gated channel subfamily H member 7 (KCNH7), RefSeqGene on chromosome 2	HUMAN
NG_008176	Homo sapiens nuclear receptor subfamily 5 group A member	HUMAN
NG_009000	Homo sapiens plakophilin	HUMAN
NG_034199	Homo sapiens ATP binding cassette subfamily A member 5 (ABCA5), RefSeqGene on chromosome 17	HUMAN
NG_027798	Homo sapiens zinc finger CCCH-type containing 4 (ZC3H4), RefSeqGene on chromosome 19	HUMAN
NG_009815	Homo sapiens chloride voltage-gated channel	HUMAN
NG_051196	Homo sapiens G protein subunit gamma transducin	HUMAN
NG_034220	Homo sapiens solute carrier family	HUMAN
NG_032971	Homo sapiens transmembrane protein 38B (TMEM38B), RefSeqGene on chromosome 9	HUMAN
NG_009005	Homo sapiens galactosidase beta	HUMAN
NG_016431	Homo sapiens zinc finger E-box binding homeobox	HUMAN
NG_033849	Homo sapiens beta-1,4-N-acetyl-galactosaminyltransferase	HUMAN
NG_007285	Homo sapiens complement C8 beta chain (C8B), RefSeqGene (LRG_31) on chromosome 1	HUMAN
NG_011792	Homo sapiens adenylate kinase	HUMAN
NG_053038	Homo sapiens KIAA1755 (KIAA1755), RefSeqGene on chromosome 20	HUMAN
NG_013023	Homo sapiens multiple inositol-polyphosphate phosphatase	HUMAN
NG_007953	Homo sapiens heat shock protein family B (small) member 8 (HSPB8), RefSeqGene (LRG_249) on chromosome 12	HUMAN
NG_008439	Homo sapiens pleckstrin homology and RhoGEF domain containing G4 (PLEKHG4), RefSeqGene on chromosome 16	HUMAN
NG_021175	Homo sapiens solute carrier family 17 member 8 (SLC17A8), RefSeqGene on chromosome 12	HUMAN
[truncated: 1,542 more rows]

## Sheet: Comparison_on_simulated_data
	Comparison of DecontaMiner against TruePure andFastqScreeen on simulated data.
	Simulated read distribution
		Read count	%
	human	428306	77.502
	Bacteria	99816	18.062
	Fungi	2011	0.364
	Virus	22504	4.072
	Total	552637	100
	Percentage of detected contamination for bacteria/fungi/viruses
		Simulated data		DecontaMiner (whole dataset)		Truepure (artificially extracted 5k reads)		Fastqscreen (first 100K reads)
		read count	%	Valid read	%	Sequences found	%	One-genome hits	%
	Bacteria	99816	80.28	80527	92.734	975	80.25	13986	86.41
	Fungi	2011	1.62	47	0.054	0	0	3	0.02
	Virus	22504	18.1	6263	7.212	240	19.75	2196	13.57
	Total	124331	100	86837	100	1215	100	16185	100
	NOTES: for DecontaMiner the numbers shown represent the VALID reads assigned to a class, that is, the reads that fulfill both the alignment quality (match length, gaps and mismatches) and map on a single species (i.e. not ambiguous reads).
	Precision and recall analysis on the detected species for bacteria/fungi/viruses: detail.
	Detected species	Bacteria						Detected species	Fungi						Detected species	Virus
		TP	FP	FN	PRECISION	RECALL			TP	FP	FN	PRECISION	RECALL			TP	FP	FN	PRECISION	RECALL
	Decontaminer (MCT = 100)	9	2	1	0.82	0.9		Decontaminer (MCT = 2)	4	0	0	1	1		Decontaminer (MCT = 23)	11	1	0	0.92	1
	TruePure	10	5	0	0.67	1		TruePure	0	0	4	#DIV/0!	0		TruePure	8	7	1	0.53	0.89
	Precision and recall on the detected species: summary
		DecontaMiner		Truepure		Fastqscreen
		Precision	Recall	Precision	Recall	Precision	Recall
	Bacteria	0.82	0.9	0.67	1	NA	NA
	Fungi	1	1	0	0	NA	NA
	Viruses	0.92	1	0.53	0.89	NA	NA

## Sheet: DecontaMiner_results
Decontaminer results on simulated data
BACTERIA			FUNGI			VIRUSES
Species name	Match count		Species name	Count		Species name	Count
Marinitoga piezophila	38656		Colletotrichum graminicola	17		Hepatitis GB virus	2374
Halanaerobium hydrogeniformans	16062		Debaryomyces fabryi	15		Tomato leaf curl Kumasi virus	2023
Leuconostoc kimchii	7778		Fibroporia radiculosa	9		West Nile virus	597
Leuconostoc sp. C2	6208		Wickerhamomyces ciferrii	6		Influenza C virus	377
Nitrobacter winogradskyi	2428					Enterobacteria phage	192
Cellvibrio japonicus	2326					Zika virus	177
Methylibium petroleiphilum	1824		True positives			Ageratum leaf curl Cameroon virus	159
Gluconacetobacter diazotrophicus	1702		False positives			Murray Valley encephalitis virus	152
Isosphaera pallida	1516					Tomato leaf curl Ghana virus	149
Spirochaeta sp. L21-RPul-D2,	1408					Dengue virus	34
Filifactor alocis	360					Tomato leaf curl Nigeria virus	30
						Human immunodeficiency virus	30
True positives
False positives						True positives
						False positives
Parameters
ML=read length; no gaps; no mismatches; MCT = 100			ML=read length; no gaps; no mismatches; MCT = 2			ML=read length; no gaps; one mismatch; MCT = 23
NOTES: Decontaminer Match Count Threshold has ben set to 1/1000 of the total simulated reads

## Sheet: FastQScreen_results
FastQScreen results on simulated data
#Fastq_screen version: 0.11.2	#Aligner: bwa	#Reads in subset: 100000
Genome	#Reads_processed	#Unmapped	%Unmapped	#One_hit_one_genome	%One_hit_one_genome	#Multiple_hits_one_genome	%Multiple_hits_one_genome	#One_hit_multiple_genomes	%One_hit_multiple_genomes	Multiple_hits_multiple_genomes	%Multiple_hits_multiple_genomes
Human	92106	20716	22.49	58680	63.71	7484	8.13	1983	2.15	3243	3.52
Fungi	92106	86959	94.42	3	0	3	0	2910	3.16	2231	2.42
Viruses	92106	87539	95.04	2196	2.38	1838	2	109	0.12	424	0.46
Bacteria	92106	74621	81.02	13986	15.18	2552	2.77	392	0.43	555	0.6
%Hit_no_genomes: 0.05
Data used for the comparison

## Sheet: TruePure_results
TruePure results
Species name	Species number (uniprot)	Number of sequences found
not_found	0	0
Pongo pygmaeus	9600	33
Homo sapiens	9606	3963
Pan troglodytes	9598	75
Macaca fascicularis	9541	58
synthetic construct	32630	18
Macaca mulatta	9544	2
Gorilla gorilla gorilla	9595	120
Nomascus leucogenys	61853	2
Rhinopithecus bieti	61621	2
Gossypium hirsutum	3635	1
Mandrillus leucophaeus	9568	1
Rattus sp.	10118	1
Callithrix jacchus	9483	1
Pan paniscus	9597	5
Ovis canadensis canadensis	112262	1
Pongo abelii	9601	7
Chlorocebus sabaeus	60711	1
Hylobates klossii	9587	1
Gorilla gorilla	9593	3
Capra hircus	9925	1
Cebus capucinus imitator	1737458	1
Sus scrofa	9823	2
Filifactor alocis (strain ATCC 35896 / D40 B5)	546269	4
Salinispira pacifica	1307761	16
Marinitoga piezophila (strain DSM 14283 / JCM 11233 / KA3)	443254	500
Leuconostoc sp. (strain C2)	979982	69
Leuconostoc kimchii (strain IMSNU 11154 / KCTC 2386 / IH25)	762051	26
uncultured bacterium	77133	1
Leuconostoc sp. KCTC 2386	1571228	1
Cellvibrio japonicus (strain Ueda107)	498211	25
Halanaerobium hydrogeniformans	656519	224
Gluconacetobacter diazotrophicus (strain ATCC 49037 / DSM 5601 / PAl5)	272568	23
Methylibium petroleiphilum (strain ATCC BAA-1232 / LMG 22953 / PM1)	420662	30
Leuconostoc lactis	1246	1
Isosphaera pallida (strain ATCC 43644 / DSM 9630 / IS1B)	575540	24
Nitrobacter winogradskyi (strain ATCC 25391 / DSM 10237 / CIP 104748 / NCIMB 11846 / Nb-255)	323098	30
Bradyrhizobiaceae bacterium URHD0008	1703041	1
Human immunodeficiency virus 1	11676	23
Dengue virus 2	11060	12
West Nile virus	11082	33
Hepatitis GB virus B	39113	24
HCV/GBV-B chimeric virus	1405121	9
Tomato leaf curl Kumasi virus	548915	97
Chino del tomate virus	47838	1
Enterobacteria phage RB59	697290	9
Shigella phage SH7	1913049	2
Murray Valley encephalitis virus	11079	1
Escherichia phage slur14	1720504	1
Shigella phage SHFML-11	1863008	1
Influenza C virus (C/Miyagi/20/2002)	1794767	2
Influenza C virus (strain C/England/892/1983)	11556	23
not_found	11552;11553	1
Influenza C virus (C/India/P119564/2011)	1678599	2
True positives
True positives
False positives
False negatives (missing):
Fungi (all)
Zika virus
